# Supplementary material for: Changes in hemp secondary fiber production related to technical fiber variability revealed by light microscopy and attenuated total reflectance Fourier transform infrared spectroscopy
Source: PLoS One. 2017 Jun 22;12(6):e0179794. doi: 10.1371/journal.pone.0179794 (PMC5481002; doi:10.1371/journal.pone.0179794)
Supplement: S1 Table — (XLSX) [file pone.0179794.s001.xlsx]

## Sheet: Feuil1
	Supporting data - figure 2 and figure 3
			Average thickness (µm)		Average Fiber area (µm2)
	Variety	Condition	bark	wood	primary	secondary
	F17	standard	353.411	1603.1	89149	32211
			258.724	1312.95	115417	42775
			275.532	1165.96	40134	36733
			353.75	1529.8	101070	40530
		irrigation	634.134	3118.11	81876	57180
			449.683	2505.32	86760	24595
			624.871	2713.33	39987	106694
			490.297	2171.84	69195	28795
		100 kg.ha-1	209.543	990.133	58752	12589
			292.515	1883.62	58329	30255
			267.998	1111.88	100249	0
			346.603	1366.25	82954	13358
	S27	standard	316.809	1611.14	24758	50085
			391.727	1508.38	48831	88973
			369.547	1214.59	155084	76028
			429.796	2171.84	95175	82494
		irrigation	457.827	1426.08	73331	78506
			680.827	2044.37	100437	133826
			560.583	2025.2	110598	117667
			540.091	2176.91	95559	186204
		100 kg.ha-1	302.721	946.343	70842	49692
			310.686	774.902	50287	73263
			303.288	862.214	72374	55321
			281.958	762.183	69687	35986
