# Supplementary material for: Changes in hemp secondary fiber production related to technical fiber variability revealed by light microscopy and attenuated total reflectance Fourier transform infrared spectroscopy
Source: PLoS One. 2017 Jun 22;12(6):e0179794. doi: 10.1371/journal.pone.0179794 (PMC5481002; doi:10.1371/journal.pone.0179794)
Supplement: S2 Table — (XLSX) [file pone.0179794.s002.xlsx]

## Sheet: data
Supporting data - infrared analysis
condition	sample	Variety	1860.79	1859.82	1858.86	1857.89	1856.93	1855.97	1855	1854.04	1853.07	1852.11	1851.14	1850.18	1849.22	1848.25	1847.29	1846.32	1845.36	1844.4	1843.43	1842.47	1841.5	1840.54	1839.57	1838.61	1837.65	1836.68	1835.72	1834.75	1833.79	1832.82	1831.86	1830.9	1829.93	1828.97	1828	1827.04	1826.07	1825.11	1824.15	1823.18	1822.22	1821.25	1820.29	1819.33	1818.36	1817.4	1816.43
100 kg.ha-1	T	F17	0.0114067	0.0113882	0.0113883	0.0114089	0.0114271	0.0114306	0.0114383	0.0114633	0.0114771	0.0114482	0.011402	0.0113954	0.011441	0.0114921	0.0115061	0.011493	0.0114806	0.0114731	0.0114619	0.0114577	0.0114684	0.0114751	0.011453	0.0113983	0.0113409	0.0113239	0.0113632	0.0114348	0.0114989	0.0115333	0.0115403	0.0115267	0.0114976	0.0114681	0.0114567	0.0114616	0.0114759	0.0115044	0.0115432	0.0115628	0.0115463	0.0115179	0.0115093	0.0115169	0.0115079	0.0114774	0.01146
100 kg.ha-1	T	F17	0.0127974	0.0128156	0.0128457	0.0128639	0.0128655	0.0128646	0.0128803	0.0129181	0.0129644	0.0130026	0.0130276	0.0130345	0.0130079	0.0129426	0.0128632	0.0128036	0.0127804	0.0128048	0.0128789	0.0129581	0.012989	0.0129732	0.0129486	0.0129419	0.0129419	0.0129302	0.0129285	0.0129737	0.0130517	0.0130993	0.0130707	0.0129757	0.0128814	0.012869	0.0129307	0.0129895	0.0130074	0.0130057	0.0130227	0.0130542	0.0130683	0.0130714	0.0130952	0.0131342	0.0131385	0.0130882	0.0130311
100 kg.ha-1	T	F17	0.0110905	0.0111164	0.0111371	0.0111335	0.0111091	0.0110882	0.0110974	0.0111392	0.0111881	0.011221	0.0112426	0.0112655	0.0112764	0.0112528	0.0112074	0.0111827	0.0111975	0.0112257	0.0112289	0.0112092	0.0111911	0.0111803	0.0111766	0.011186	0.0112086	0.0112293	0.0112347	0.0112259	0.0112078	0.0111783	0.0111392	0.0111118	0.0111356	0.0112221	0.0113154	0.0113625	0.0113576	0.0113203	0.0112775	0.0112459	0.0112276	0.0112283	0.0112535	0.0112818	0.011273	0.0112186	0.0111589
standard	T	S27	-0.00921291	-0.00921496	-0.00920273	-0.00921587	-0.00926381	-0.00930445	-0.00929974	-0.00927308	-0.00927876	-0.00932329	-0.0093505	-0.00931758	-0.0092545	-0.00923289	-0.00928794	-0.00938805	-0.00947837	-0.00951215	-0.00946171	-0.00934346	-0.00919909	-0.00906146	-0.00896793	-0.00896154	-0.0090392	-0.00912513	-0.00914537	-0.00910469	-0.00905997	-0.00904498	-0.0090588	-0.00910352	-0.00917684	-0.00922252	-0.00918845	-0.00911971	-0.00908771	-0.0091018	-0.00910323	-0.00906296	-0.00903271	-0.00904732	-0.00907133	-0.00905416	-0.00899893	-0.00894508	-0.00890996
standard	T	S27	-0.0179165	-0.0179081	-0.0178864	-0.017865	-0.0178852	-0.0179321	-0.0179386	-0.0178973	-0.0178866	-0.0179453	-0.0179987	-0.0179722	-0.0179024	-0.0178739	-0.017893	-0.0179003	-0.0178845	-0.0179018	-0.0179733	-0.018025	-0.0180046	-0.0179338	-0.0178523	-0.0178038	-0.0178213	-0.0178811	-0.0179167	-0.0178967	-0.017847	-0.0177853	-0.0176994	-0.0176156	-0.0176366	-0.0177906	-0.0179083	-0.0178793	-0.0177835	-0.0177455	-0.0177881	-0.0178256	-0.0178228	-0.017818	-0.0178256	-0.0178269	-0.0178233	-0.0178292	-0.0178201
standard	T	S27	0.01018	0.0102037	0.0101851	0.01012	0.0100283	0.00995497	0.00994232	0.00998487	0.01003	0.0100397	0.0100381	0.0100697	0.0101309	0.0101731	0.0101724	0.0101583	0.0101607	0.0101608	0.0101198	0.0100633	0.0100554	0.010107	0.0101772	0.0102099	0.0101817	0.0101259	0.0100866	0.0100729	0.010084	0.0101456	0.0102805	0.0104484	0.0105341	0.010478	0.0104007	0.0104128	0.0104791	0.0105007	0.0104214	0.0102856	0.0101621	0.0100806	0.010055	0.0100801	0.0101185	0.0101463	0.0101847
standard	T	F17	0.00256721	0.00254735	0.00254041	0.00254181	0.00253105	0.00249986	0.00246843	0.0024619	0.00248283	0.00251049	0.00252475	0.00252235	0.00251648	0.00252558	0.00255818	0.00260348	0.00264058	0.00265128	0.00263498	0.00261428	0.00260878	0.00261624	0.00261891	0.00259838	0.00256048	0.00253871	0.00254821	0.00255311	0.00251082	0.00243411	0.0023785	0.00238376	0.00244647	0.00253112	0.00260991	0.00267251	0.00270172	0.00268292	0.00263931	0.00261621	0.00261638	0.00261414	0.00260721	0.00262061	0.00266938	0.00273416	0.00277928
standard	T	F17	-0.00209089	-0.00212831	-0.00216095	-0.00215231	-0.00212541	-0.00213609	-0.00218756	-0.00223153	-0.00224429	-0.00224818	-0.00225322	-0.00223137	-0.0021626	-0.00206507	-0.00195801	-0.00182275	-0.00163411	-0.00143756	-0.00137527	-0.00151902	-0.0017587	-0.0019649	-0.00207885	-0.00209864	-0.0020621	-0.00200699	-0.00194703	-0.0019048	-0.00191513	-0.00195702	-0.0019364	-0.00177814	-0.00155518	-0.00147233	-0.00156481	-0.00166335	-0.00167986	-0.00166916	-0.00171844	-0.00182011	-0.00190546	-0.00194716	-0.00195257	-0.00193314	-0.00190259	-0.0018729	-0.00184396
standard	T	F17	0.00286375	0.00286359	0.00286696	0.00287129	0.00286565	0.00284788	0.00283957	0.00285685	0.00287963	0.00287829	0.00286089	0.00285982	0.00288196	0.00290361	0.00290948	0.00291008	0.00291815	0.00293997	0.00298634	0.00305111	0.00309742	0.00309942	0.00306659	0.00303462	0.00303255	0.00305157	0.00305574	0.00302084	0.00295939	0.00291128	0.00290655	0.00293644	0.00296092	0.00296693	0.00299665	0.00306118	0.00311347	0.00311154	0.0030795	0.00307286	0.00307997	0.00305581	0.00300716	0.00299091	0.00303859	0.00312492	0.003215
irrigation	T	S27	-0.00403659	-0.00410707	-0.00416932	-0.00418547	-0.0041706	-0.00416808	-0.00418839	-0.0042071	-0.00421395	-0.00421655	-0.0042007	-0.00414048	-0.00405803	-0.00402674	-0.0040788	-0.00414668	-0.00413408	-0.00401725	-0.00389882	-0.00390352	-0.00401748	-0.00415049	-0.00423098	-0.00423108	-0.00418767	-0.00417116	-0.00420083	-0.00423269	-0.00423643	-0.00422869	-0.00421409	-0.00414422	-0.0039859	-0.00384171	-0.00384369	-0.00394086	-0.00399467	-0.00393383	-0.00382447	-0.00379488	-0.00386237	-0.00395829	-0.00403652	-0.00409233	-0.00412495	-0.0041154	-0.00405947
irrigation	T	S27	-0.0104293	-0.0105084	-0.0105645	-0.0105664	-0.0105267	-0.0104921	-0.0104868	-0.0104915	-0.0104847	-0.0104791	-0.0105001	-0.0105516	-0.010626	-0.0107246	-0.010843	-0.0109485	-0.0109875	-0.0109163	-0.0107613	-0.0106298	-0.0105856	-0.0106122	-0.0106742	-0.0107355	-0.0107655	-0.0107597	-0.0107392	-0.0107242	-0.0107262	-0.0107607	-0.0108423	-0.0109512	-0.0110043	-0.0109295	-0.0108059	-0.0107533	-0.0107777	-0.0107972	-0.0107389	-0.0106315	-0.0105443	-0.0104947	-0.0104811	-0.0105174	-0.0105917	-0.0106339	-0.0105837
irrigation	T	S27	-0.00693776	-0.00698533	-0.00704773	-0.00710344	-0.0071333	-0.0071409	-0.00713601	-0.00712098	-0.00710113	-0.00708705	-0.00707447	-0.00704835	-0.00701588	-0.0070134	-0.00706074	-0.00712848	-0.0071627	-0.00712398	-0.00703205	-0.00697167	-0.00699273	-0.0070671	-0.00713676	-0.0071598	-0.00714491	-0.00713454	-0.00714126	-0.00714288	-0.00714106	-0.00716668	-0.00721621	-0.00721947	-0.00710439	-0.00693205	-0.00684628	-0.00684892	-0.00684021	-0.00677563	-0.00672532	-0.00676829	-0.00685933	-0.00691271	-0.00692002	-0.00694431	-0.00701673	-0.00707391	-0.0070406
100 kg.ha-1	T	S27	0.00386149	0.00385962	0.00385812	0.00387039	0.0038965	0.00391803	0.00392769	0.00393535	0.00394106	0.00393056	0.00390649	0.00390161	0.00394682	0.00403296	0.00411313	0.00415226	0.00416193	0.00417913	0.00420375	0.00417561	0.00407754	0.00397423	0.00394247	0.00400135	0.00408724	0.00412537	0.00411607	0.00410088	0.0040857	0.004056	0.00404329	0.00412684	0.00434067	0.00455395	0.00460109	0.00450945	0.00439533	0.00432173	0.00426612	0.00417264	0.00405168	0.0039727	0.0039848	0.00406175	0.00413025	0.00415394	0.00414838
100 kg.ha-1	T	S27	0.0046539	0.00464272	0.00460012	0.00457732	0.00462256	0.00470096	0.00473911	0.00472176	0.0046949	0.00469584	0.00471898	0.00474846	0.00477801	0.00479097	0.00476152	0.0046959	0.00464704	0.00467253	0.00475613	0.0048033	0.00477904	0.00472799	0.00469202	0.00468063	0.00468509	0.00470444	0.00474742	0.00480219	0.00482695	0.00478997	0.00470863	0.0046452	0.00466928	0.00477573	0.00487118	0.00490881	0.00491203	0.00489702	0.00484531	0.00475295	0.00466717	0.00463843	0.00467078	0.00471905	0.00474226	0.00475181	0.00477616
100 kg.ha-1	T	S27	0.00532783	0.00532625	0.00530291	0.00529506	0.00531887	0.00534145	0.00532864	0.0052903	0.00525837	0.00524693	0.00525247	0.00527973	0.00534454	0.0054488	0.00556595	0.0056642	0.00572996	0.00575699	0.00572916	0.00563989	0.00551732	0.00540381	0.00533461	0.00532048	0.00533867	0.00536127	0.00538617	0.00541102	0.00540676	0.00536295	0.00533528	0.005417	0.00563362	0.00584195	0.00589058	0.00582794	0.00576008	0.00570945	0.00562449	0.00548199	0.00533917	0.00526457	0.00528443	0.00536996	0.00546122	0.00551564	0.00552393
standard	T	F17	-0.000575587	-0.000636701	-0.000680173	-0.00067091	-0.000635774	-0.000628462	-0.000663631	-0.000713353	-0.000749772	-0.000757711	-0.000721557	-0.00063809	-0.000535348	-0.000453501	-0.000391633	-0.000303435	-0.000162326	-2.53799e-05	-1.80577e-05	-0.000173356	-0.000381536	-0.000545276	-0.000626609	-0.000623963	-0.000572113	-0.000526413	-0.000523666	-0.000565958	-0.000624326	-0.000645435	-0.000579095	-0.000429602	-0.00030115	-0.000321381	-0.000438175	-0.000499043	-0.000458565	-0.000372433	-0.00031797	-0.000315123	-0.000336843	-0.000371307	-0.000416825	-0.000460121	-0.000493251	-0.000528795	-0.000571914
standard	T	F17	0.000136136	0.00018632	0.000245758	0.000292075	0.000317209	0.000318369	0.000291876	0.000241415	0.000187215	0.000156553	0.000156421	0.000167757	0.000169414	0.000155924	0.000127552	7.4326e-05	-1.14311e-05	-9.737e-05	-0.00010648	-1.77595e-05	0.000100242	0.000196065	0.000264159	0.000306664	0.000313594	0.00027384	0.000194176	0.00010117	2.55802e-05	-1.91179e-05	-3.88645e-05	-3.09461e-05	3.91331e-05	0.00018506	0.000323475	0.000363931	0.000300331	0.000196165	0.000139948	0.000157249	0.000208761	0.000277719	0.000365291	0.000437059	0.000448137	0.000414804	0.000402036
standard	T	F17	0.00898725	0.00901492	0.00907386	0.00913297	0.0091643	0.00916488	0.00915561	0.00915963	0.00918244	0.0092108	0.00922275	0.00919821	0.00912945	0.00903302	0.00893932	0.00885704	0.0087701	0.00869495	0.00871216	0.00884967	0.00901337	0.00912113	0.0091662	0.0091772	0.00917199	0.00914444	0.00909754	0.00906049	0.00904953	0.00903133	0.00895021	0.00879401	0.0086555	0.00868822	0.00887942	0.00905796	0.00911781	0.00907802	0.00905034	0.00911206	0.00921392	0.0092854	0.00931621	0.00932954	0.00933178	0.00931837	0.00931556
irrigation	T	F17	0.0954201	0.0953529	0.0953067	0.0953139	0.095328	0.095298	0.0952462	0.0952252	0.0952461	0.0952902	0.0953485	0.095404	0.0954111	0.0953615	0.0953429	0.0954481	0.095636	0.0957233	0.0955822	0.0953687	0.0952914	0.0953453	0.0954182	0.0954251	0.0953586	0.0952702	0.0952065	0.0951865	0.0952314	0.0953656	0.0955621	0.0956927	0.0955881	0.0953073	0.0951793	0.095328	0.0955597	0.0956198	0.0954518	0.0952733	0.0952459	0.0953146	0.0953862	0.0954409	0.0954858	0.0954925	0.0954458
irrigation	T	F17	0.0226135	0.0226392	0.0225955	0.0225545	0.0225462	0.022538	0.0225138	0.0225015	0.0225166	0.0225355	0.0225435	0.0225619	0.0226011	0.0226234	0.0225857	0.022511	0.0224916	0.0226198	0.0228434	0.0229509	0.022864	0.0227112	0.0226447	0.0227124	0.0228234	0.0228593	0.0228121	0.0227433	0.0226687	0.0225762	0.0225139	0.0225815	0.0227954	0.0229691	0.0229394	0.0228052	0.0227334	0.0227833	0.0228729	0.0228736	0.0227739	0.0226553	0.0225897	0.0225945	0.0226387	0.0226923	0.0227444
irrigation	T	F17	0.0173936	0.0173973	0.0174044	0.0174255	0.0174318	0.0173968	0.0173444	0.0173123	0.0172956	0.0172676	0.0172383	0.017249	0.0173186	0.0174198	0.0175053	0.0175487	0.0175573	0.0175658	0.0175985	0.0176158	0.0175765	0.0175176	0.0175118	0.017579	0.017649	0.0176508	0.0176124	0.0175992	0.0176054	0.0175846	0.0175429	0.0175347	0.0175757	0.0176017	0.0175775	0.0175543	0.01757	0.0176086	0.017632	0.0176264	0.0176017	0.0175656	0.0175289	0.0175142	0.0175374	0.0175919	0.0176532
100 kg.ha-1	T	F17	0.00108185	0.0011344	0.00117988	0.00122474	0.00128508	0.00134962	0.00139476	0.0014155	0.00142431	0.00143429	0.00145104	0.00146886	0.00146866	0.00143336	0.00137013	0.00130323	0.00125072	0.00122869	0.00125391	0.00130482	0.0013336	0.00132898	0.00131984	0.0013365	0.00137326	0.00139712	0.00139416	0.00137651	0.00135388	0.00132985	0.0013218	0.00135687	0.0014294	0.00147042	0.00142897	0.00134387	0.00128339	0.0013009	0.00139795	0.00149626	0.00152605	0.00149506	0.00145124	0.00142671	0.0014181	0.00142056	0.00144925
100 kg.ha-1	T	F17	0.00402255	0.00404463	0.0040648	0.00408122	0.0041065	0.0041445	0.0041902	0.00424092	0.00428837	0.0043123	0.00430102	0.00426759	0.00423088	0.00419161	0.00414173	0.0040945	0.00409252	0.00417769	0.00431651	0.00439496	0.00436718	0.00428907	0.00423329	0.00423858	0.00428609	0.0043207	0.00431019	0.00426829	0.00422229	0.00418435	0.00415614	0.00414681	0.00416899	0.00420733	0.00422295	0.00421576	0.00423112	0.00431394	0.00443941	0.0045063	0.004467	0.00437013	0.00428727	0.00424882	0.00423972	0.004252	0.00430256
100 kg.ha-1	T	F17	0.00277294	0.002753	0.00273723	0.00274226	0.00277208	0.00281123	0.00284087	0.00285465	0.00285225	0.00283444	0.00281239	0.00280652	0.00282423	0.00284421	0.00283497	0.00279272	0.00274937	0.00275007	0.00280832	0.00287496	0.00290495	0.00290368	0.00289064	0.00287172	0.00284184	0.00280192	0.00276037	0.00271519	0.00265671	0.00259831	0.00258521	0.00266238	0.00280829	0.00290108	0.00286395	0.00277448	0.00274336	0.00282203	0.00295895	0.00304153	0.00303586	0.00299302	0.00295772	0.0029294	0.00289104	0.00285408	0.00284624
standard	T	S27	-0.00418409	-0.00420188	-0.0041923	-0.00418596	-0.0042153	-0.00425602	-0.00425533	-0.00421021	-0.00416883	-0.00415567	-0.00414386	-0.00411849	-0.00411363	-0.00415551	-0.00421064	-0.00424135	-0.00427945	-0.00438334	-0.00450229	-0.00449046	-0.00433105	-0.00413207	-0.00399053	-0.00395231	-0.00400626	-0.00409676	-0.00416788	-0.00419449	-0.00417891	-0.0041432	-0.00413027	-0.00419745	-0.00435201	-0.00446153	-0.00439098	-0.00420493	-0.0040514	-0.00401791	-0.00407782	-0.0041393	-0.00417864	-0.00422183	-0.0042531	-0.00422767	-0.00414701	-0.00405757	-0.00398209
standard	T	S27	-0.00321141	-0.00320454	-0.00316753	-0.00314635	-0.00316141	-0.00318187	-0.00317266	-0.00314763	-0.00314579	-0.00316253	-0.00314497	-0.00306736	-0.00297322	-0.00292534	-0.00292738	-0.00292975	-0.00291244	-0.00292738	-0.00302781	-0.00314589	-0.00316733	-0.00307397	-0.00293311	-0.0028499	-0.00289953	-0.0030516	-0.00319671	-0.00324933	-0.00320082	-0.00309444	-0.00298201	-0.00291388	-0.00292616	-0.00297299	-0.0029494	-0.0028416	-0.00273128	-0.00270843	-0.00279249	-0.00290204	-0.00296759	-0.00299109	-0.00298908	-0.00296476	-0.00292231	-0.00287195	-0.00282113
standard	T	S27	-0.00936859	-0.00938192	-0.00937504	-0.00937787	-0.00942093	-0.00946852	-0.0094561	-0.00939054	-0.00935108	-0.00937657	-0.00940711	-0.00937478	-0.00929472	-0.00922706	-0.00918534	-0.00913862	-0.00909495	-0.00912341	-0.00924626	-0.00935163	-0.00935163	-0.00928265	-0.00922171	-0.00922355	-0.00929157	-0.00937702	-0.00942845	-0.00943344	-0.00940082	-0.00932588	-0.00920549	-0.00909122	-0.00909456	-0.00923306	-0.00932786	-0.00925966	-0.0090981	-0.0089866	-0.00900811	-0.00910225	-0.00918164	-0.00923572	-0.0092711	-0.00927049	-0.00923037	-0.00917927	-0.00913402
irrigation	T	S27	0.0203547	0.0203421	0.0203411	0.0203518	0.0203487	0.0203126	0.0202694	0.0202648	0.0203007	0.0203256	0.020301	0.0202495	0.020224	0.0202497	0.0203064	0.0203677	0.0204347	0.0205143	0.0205658	0.0205309	0.020431	0.020339	0.0203078	0.0203398	0.0203912	0.0204232	0.0204411	0.0204527	0.0204327	0.0203678	0.0203099	0.0203509	0.0205202	0.020682	0.0206863	0.0205808	0.020484	0.0204477	0.0204394	0.0204074	0.0203625	0.0203451	0.0203638	0.0203881	0.0203934	0.0203937	0.0204127
irrigation	T	S27	0.0141691	0.0141136	0.0140783	0.0140834	0.0141021	0.0140945	0.0140686	0.0140688	0.0141076	0.0141402	0.0141223	0.0140696	0.0140407	0.0140709	0.0141277	0.014152	0.0141391	0.0141565	0.0142462	0.0143162	0.0142792	0.0141805	0.0141135	0.0141192	0.0141613	0.01419	0.014199	0.0141846	0.0141241	0.0140399	0.0140248	0.014162	0.0143987	0.0145301	0.0144719	0.0143609	0.0143142	0.0143428	0.0143962	0.0144254	0.0144248	0.0144073	0.0143823	0.0143577	0.0143438	0.0143459	0.0143488
irrigation	T	S27	0.0166032	0.0165798	0.0165936	0.0166252	0.0166367	0.0166224	0.0166122	0.0166289	0.0166687	0.0167169	0.0167547	0.0167564	0.0167152	0.0166721	0.0166741	0.0167004	0.016684	0.0166176	0.0165937	0.0166546	0.0167121	0.0167124	0.0166924	0.0167017	0.0167359	0.0167607	0.0167723	0.0167798	0.0167602	0.0166906	0.016601	0.0165591	0.016607	0.0167006	0.0167567	0.0167571	0.0167262	0.0166977	0.0167157	0.01679	0.0168692	0.0169018	0.0168773	0.0168221	0.0167711	0.0167455	0.0167532
100 kg.ha-1	T	S27	-0.00362526	-0.00367179	-0.00370767	-0.00371197	-0.00366587	-0.00358698	-0.00353404	-0.00354557	-0.0035881	-0.00359802	-0.00357594	-0.00359263	-0.00369114	-0.00382372	-0.00391222	-0.00394703	-0.00396847	-0.00397612	-0.00391505	-0.00378519	-0.00366101	-0.00359063	-0.00358912	-0.00365809	-0.00375576	-0.00379534	-0.00372846	-0.00361212	-0.00355001	-0.00358399	-0.00368247	-0.0037979	-0.0038694	-0.00382083	-0.00366926	-0.00353243	-0.00349023	-0.00352185	-0.00352776	-0.00346531	-0.00341114	-0.00342896	-0.00349848	-0.00355951	-0.00358087	-0.00356684	-0.00352875
100 kg.ha-1	T	S27	-0.00373405	-0.00378851	-0.00380628	-0.00378861	-0.00372912	-0.00365214	-0.00361557	-0.0036435	-0.00368641	-0.00368674	-0.00366597	-0.0036959	-0.00379816	-0.0039205	-0.00401689	-0.0041089	-0.00423013	-0.00433315	-0.00429588	-0.00409325	-0.00384431	-0.00365408	-0.00357798	-0.00363308	-0.00375678	-0.00382864	-0.00379097	-0.00370218	-0.00365142	-0.00367389	-0.00376617	-0.00391767	-0.0040616	-0.00406751	-0.00393931	-0.00383748	-0.00385002	-0.00390585	-0.00385738	-0.00368894	-0.00352806	-0.00344769	-0.00343122	-0.00344851	-0.0034876	-0.00352747	-0.00353759
100 kg.ha-1	T	S27	-0.00407907	-0.00408931	-0.00407654	-0.00404966	-0.00402257	-0.00402054	-0.00406147	-0.0041244	-0.00415429	-0.00411987	-0.00406052	-0.00404535	-0.00409551	-0.00416598	-0.0042048	-0.00420857	-0.00419636	-0.00416417	-0.00410496	-0.00404972	-0.0040188	-0.00398964	-0.00394854	-0.00392496	-0.00395609	-0.0040232	-0.00406952	-0.00408064	-0.00409384	-0.00413014	-0.00416732	-0.00417628	-0.00415032	-0.00410171	-0.00404775	-0.00400415	-0.00398186	-0.00397507	-0.0039638	-0.00394542	-0.00393829	-0.00394384	-0.00394434	-0.00393271	-0.00392023	-0.00391045	-0.00389498
irrigation	T	F17	0.00165172	0.00164118	0.0016455	0.0016471	0.00164869	0.0016617	0.00168731	0.00171545	0.00173255	0.00172916	0.00170744	0.00167896	0.00165352	0.00163037	0.00160044	0.0015585	0.00151405	0.00149602	0.00152954	0.00159222	0.00164361	0.0016779	0.00171103	0.00174928	0.00178009	0.00178488	0.00175597	0.00170048	0.00163858	0.00159754	0.00159525	0.0016306	0.00168079	0.00171419	0.00171831	0.00170018	0.00166789	0.00164301	0.0016619	0.00172716	0.00179513	0.0018298	0.00182391	0.00178861	0.00174273	0.00170591	0.00169297
irrigation	T	F17	0.00580376	0.00577569	0.00574903	0.00576394	0.00581965	0.00586102	0.0058631	0.00586764	0.00590536	0.00593424	0.00589766	0.00581072	0.00574329	0.00573815	0.00576891	0.00578493	0.00577187	0.00575844	0.00577929	0.00582045	0.0058403	0.00582556	0.00579117	0.00576337	0.00576569	0.00580239	0.00585115	0.00587748	0.0058624	0.00581992	0.00577593	0.00573946	0.00570616	0.00568954	0.00571277	0.00576925	0.00583913	0.00591738	0.00600136	0.00606311	0.00607081	0.00602928	0.00597838	0.00595715	0.00596414	0.00596924	0.0059544
irrigation	T	F17	0.00562942	0.00559189	0.00554521	0.00553675	0.00559777	0.00568531	0.00572499	0.00570334	0.00567786	0.00569763	0.00574145	0.00575252	0.00570686	0.00562845	0.00554679	0.00545786	0.0053442	0.00523536	0.00522537	0.00535067	0.00552464	0.00566087	0.00572593	0.00572083	0.00567779	0.00564805	0.00566178	0.00570643	0.00574336	0.00573779	0.00566903	0.00553732	0.00540133	0.00537348	0.00546014	0.00553971	0.0055384	0.00550326	0.00554635	0.00568162	0.00580296	0.0058442	0.00582307	0.00577781	0.0057208	0.00566587	0.00565433
standard	M-a	F17	0.0209603	0.0209651	0.0209723	0.0209743	0.0209625	0.0209485	0.0209504	0.0209616	0.0209649	0.0209695	0.0209985	0.021039	0.0210492	0.0210275	0.0210343	0.0211027	0.0211613	0.0210846	0.0208782	0.0207475	0.0207941	0.0209256	0.021032	0.0210628	0.0210307	0.0209833	0.0209546	0.0209524	0.020985	0.0210641	0.0211704	0.0212219	0.0211151	0.02091	0.0208381	0.0209505	0.0210933	0.0211068	0.0209898	0.0209136	0.0209598	0.0210485	0.0211003	0.0211169	0.0211322	0.0211378	0.0211125
100 kg.ha-1	M-a	F17	0.0469989	0.0470051	0.0470051	0.0470078	0.0470047	0.0469862	0.0469618	0.0469458	0.046937	0.0469309	0.0469338	0.0469489	0.0469649	0.0469781	0.0470127	0.0470923	0.0471926	0.0472401	0.0471818	0.0470776	0.0470182	0.0470172	0.0470461	0.047076	0.0470875	0.0470792	0.0470639	0.0470543	0.0470597	0.0470913	0.0471545	0.047225	0.0472433	0.0471867	0.0471365	0.0471579	0.0472205	0.047252	0.0472148	0.047152	0.0471176	0.0471165	0.0471342	0.0471601	0.047181	0.0471826	0.0471666
100 kg.ha-1	M-a	F17	0.0186513	0.0186479	0.0186499	0.0186578	0.0186618	0.0186594	0.018661	0.0186716	0.0186794	0.0186757	0.0186679	0.0186631	0.0186552	0.0186426	0.0186444	0.0186709	0.0186904	0.0186464	0.0185415	0.0184725	0.0184925	0.0185612	0.0186248	0.0186569	0.0186605	0.018654	0.0186502	0.018654	0.0186719	0.0187089	0.0187523	0.0187598	0.0186898	0.0185853	0.0185555	0.0186134	0.0186788	0.0186787	0.018623	0.0185943	0.0186253	0.0186767	0.0187138	0.0187351	0.0187471	0.0187431	0.0187229
100 kg.ha-1	M-a	F17	0.0804364	0.0804269	0.0804244	0.0804269	0.0804172	0.0803905	0.0803674	0.0803664	0.080381	0.0803954	0.0804045	0.0804076	0.0803984	0.0803835	0.0803921	0.0804394	0.0804923	0.0804856	0.0804007	0.0803187	0.0803065	0.0803497	0.0804071	0.0804435	0.0804424	0.080418	0.0804032	0.0804182	0.0804609	0.0805237	0.0805967	0.0806436	0.0806011	0.0804764	0.0803974	0.0804333	0.0805234	0.0805663	0.0805208	0.0804548	0.0804358	0.080456	0.0804889	0.0805294	0.0805753	0.0806072	0.080611
100 kg.ha-1	M-a	F17	0.0317923	0.0317957	0.031806	0.0318134	0.0317995	0.0317669	0.0317426	0.0317445	0.0317635	0.0317843	0.0318035	0.0318182	0.0318169	0.0318017	0.0318015	0.031837	0.0318859	0.0318967	0.0318495	0.0317927	0.0317705	0.0317801	0.0318074	0.0318413	0.0318673	0.0318746	0.0318661	0.0318524	0.0318445	0.0318541	0.0318869	0.0319236	0.0319201	0.0318682	0.0318354	0.0318624	0.031914	0.0319326	0.0319024	0.0318707	0.0318728	0.0318961	0.0319189	0.0319345	0.031945	0.0319495	0.0319479
100 kg.ha-1	M-a	F17	-0.0129089	-0.0129222	-0.0129264	-0.0129138	-0.0128939	-0.0128807	-0.0128776	-0.0128825	-0.0128949	-0.0129061	-0.0129012	-0.0128787	-0.0128551	-0.0128386	-0.0128144	-0.0127709	-0.0127304	-0.0127388	-0.0128069	-0.0128758	-0.0128983	-0.0128832	-0.0128537	-0.0128291	-0.0128237	-0.0128369	-0.0128527	-0.0128579	-0.0128493	-0.0128246	-0.0127787	-0.0127245	-0.0127045	-0.0127422	-0.0127854	-0.0127883	-0.0127735	-0.0127868	-0.0128332	-0.0128658	-0.0128619	-0.0128458	-0.0128407	-0.0128459	-0.0128499	-0.0128487	-0.0128406
100 kg.ha-1	M-b	F17	0.0461717	0.0461418	0.0461312	0.0461394	0.0461431	0.0461439	0.0461613	0.0461841	0.0461827	0.0461687	0.0461856	0.0462287	0.0462412	0.046217	0.0462449	0.0463765	0.0464957	0.0463813	0.0460127	0.0457322	0.0457608	0.0459722	0.0461683	0.0462475	0.0462279	0.0461828	0.0461502	0.046136	0.0461741	0.0463078	0.0465008	0.0465906	0.0463916	0.0460171	0.0458686	0.0460453	0.0462844	0.0463024	0.0460905	0.0459437	0.0460172	0.0461813	0.046287	0.0463228	0.0463438	0.0463422	0.0462878
100 kg.ha-1	M-a	F17	0.00799422	0.00799283	0.00799216	0.00799503	0.00799979	0.00799763	0.00798683	0.0079792	0.00798085	0.00797869	0.00795892	0.00793135	0.00791677	0.00791383	0.00789359	0.00784308	0.00780317	0.00784925	0.00799206	0.00811036	0.00811614	0.00804872	0.00798217	0.00795902	0.00797495	0.00799941	0.00801477	0.00801673	0.00799131	0.00792372	0.00783225	0.00778323	0.00785495	0.00801329	0.00809943	0.00806054	0.00798554	0.00798048	0.00805754	0.00811114	0.00808116	0.00801939	0.00798807	0.00798666	0.00797879	0.00796496	0.00797663
100 kg.ha-1	M-a	F17	0.00799422	0.00799283	0.00799216	0.00799503	0.00799979	0.00799763	0.00798683	0.0079792	0.00798085	0.00797869	0.00795892	0.00793135	0.00791677	0.00791383	0.00789359	0.00784308	0.00780317	0.00784925	0.00799206	0.00811036	0.00811614	0.00804872	0.00798217	0.00795902	0.00797495	0.00799941	0.00801477	0.00801673	0.00799131	0.00792372	0.00783225	0.00778323	0.00785495	0.00801329	0.00809943	0.00806054	0.00798554	0.00798048	0.00805754	0.00811114	0.00808116	0.00801939	0.00798807	0.00798666	0.00797879	0.00796496	0.00797663
100 kg.ha-1	M-b	F17	0.0534168	0.0534026	0.0534012	0.0534084	0.05341	0.0534063	0.05341	0.0534217	0.053431	0.0534395	0.0534595	0.0534833	0.0534833	0.0534591	0.0534556	0.0535035	0.053561	0.0535375	0.05341	0.0532954	0.0532863	0.0533539	0.0534352	0.053486	0.0534938	0.0534767	0.0534602	0.0534574	0.0534781	0.0535341	0.053616	0.0536632	0.053589	0.0534237	0.053345	0.0534176	0.0535397	0.0535842	0.0535245	0.0534626	0.0534657	0.0534979	0.0535187	0.0535337	0.053556	0.0535686	0.0535581
100 kg.ha-1	M-a	F17	0.00935768	0.00936035	0.00935991	0.00935382	0.00934535	0.00934298	0.00935094	0.0093615	0.0093636	0.00935741	0.00935321	0.00935294	0.00934674	0.00933073	0.0093179	0.00931949	0.00932687	0.00932142	0.00930493	0.00930304	0.0093222	0.00934481	0.00935697	0.00935707	0.00935165	0.00934837	0.00935148	0.00936228	0.0093803	0.00940274	0.00942103	0.00942082	0.00939414	0.00936418	0.00936746	0.00939932	0.00942817	0.0094297	0.00940826	0.00939269	0.00939746	0.0094147	0.00943328	0.00944443	0.00944256	0.00943071	0.00942292
100 kg.ha-1	M-a	F17	0.00382138	0.00383612	0.00384725	0.00384722	0.00383826	0.00382967	0.00382693	0.00382596	0.00382405	0.00382763	0.0038403	0.00384859	0.00383345	0.00379958	0.00377803	0.00378551	0.00379668	0.00376967	0.00371269	0.00369561	0.0037448	0.00381981	0.00387617	0.00389349	0.00388055	0.00386049	0.00384692	0.003841	0.00384638	0.0038648	0.00387838	0.00384979	0.00376416	0.00369214	0.00371633	0.00380256	0.0038649	0.00385785	0.00381797	0.00382155	0.00387921	0.00394665	0.00399099	0.00400677	0.00400135	0.00398179	0.00396159
100 kg.ha-1	M-a	F17	0.0091528	0.00915412	0.0091598	0.00916806	0.00916704	0.00916072	0.00916664	0.0091844	0.00919161	0.00918109	0.00917605	0.0091929	0.00921443	0.00922163	0.00923121	0.00926611	0.00929827	0.00925443	0.00912329	0.00902311	0.00903346	0.00911087	0.00918657	0.00922349	0.00922498	0.00921693	0.00921862	0.00923351	0.00926164	0.00930395	0.00934874	0.00935717	0.00928584	0.00917361	0.00913283	0.00918325	0.00924705	0.00925044	0.00920143	0.00917943	0.00921158	0.00925517	0.00927911	0.00929299	0.00931072	0.00932017	0.00931208
100 kg.ha-1	M-b	F17	0.0398098	0.039802	0.0398059	0.0398169	0.0398086	0.0397875	0.039785	0.0397986	0.039797	0.0397877	0.0398138	0.0398701	0.0398956	0.0398809	0.0399173	0.0400647	0.0402131	0.0401387	0.0397998	0.0395163	0.0395153	0.0396952	0.0398788	0.039969	0.0399703	0.0399384	0.0399051	0.0398797	0.0399029	0.0400295	0.0402344	0.040354	0.0401803	0.0398061	0.039648	0.039828	0.0400855	0.0401271	0.039929	0.0397768	0.0398295	0.0399713	0.0400685	0.0401131	0.0401464	0.0401486	0.0400926
100 kg.ha-1	M-b	F17	0.0201101	0.0201048	0.0201109	0.020119	0.0201125	0.0200975	0.0200941	0.020098	0.0200881	0.0200709	0.0200762	0.0201002	0.0201016	0.0200732	0.0200735	0.0201394	0.0202041	0.0201444	0.0199587	0.0198369	0.0198819	0.0200102	0.0201143	0.0201451	0.0201205	0.0200887	0.0200742	0.0200739	0.0200938	0.0201527	0.0202357	0.0202619	0.0201393	0.0199448	0.0198972	0.0200294	0.0201816	0.0201983	0.0200819	0.0199935	0.0200124	0.0200769	0.0201274	0.0201656	0.0202014	0.0202117	0.0201846
100 kg.ha-1	M-b	F17	0.0269904	0.0269737	0.0269668	0.0269639	0.0269488	0.0269282	0.0269238	0.0269346	0.0269411	0.0269435	0.0269593	0.0269808	0.0269747	0.0269432	0.0269451	0.0270124	0.0270761	0.0270116	0.0268109	0.0266625	0.0266799	0.0267903	0.0268912	0.0269345	0.0269317	0.0269171	0.0269067	0.0269044	0.0269315	0.0270118	0.0271203	0.0271589	0.0270224	0.0267922	0.026712	0.026827	0.0269695	0.0269716	0.0268367	0.0267455	0.0267868	0.0268819	0.0269459	0.0269733	0.0269919	0.0269951	0.0269678
100 kg.ha-1	M-b	F17	-0.00537082	-0.00537936	-0.00538636	-0.00539801	-0.00542252	-0.00544382	-0.00543983	-0.0054198	-0.00541018	-0.00540717	-0.00538315	-0.00534539	-0.00533815	-0.00536515	-0.00535691	-0.00527256	-0.00520152	-0.00531115	-0.00560583	-0.00581041	-0.00576212	-0.00557495	-0.00541309	-0.00535835	-0.00538852	-0.00543217	-0.00545171	-0.00544592	-0.00540079	-0.00529616	-0.0051677	-0.00513518	-0.00531364	-0.00558375	-0.00565273	-0.00549159	-0.0053192	-0.00533462	-0.00550923	-0.00560714	-0.00553635	-0.00541807	-0.00536411	-0.00536702	-0.0053717	-0.00538073	-0.0054182
100 kg.ha-1	M-a	F17	0.00335432	0.0033405	0.00334521	0.00336541	0.00337446	0.00336558	0.00336134	0.00337092	0.00337646	0.00337135	0.00337803	0.00340451	0.00342408	0.00342325	0.00343784	0.00349736	0.00355334	0.00350427	0.00333836	0.00320896	0.0032135	0.00329943	0.00338975	0.00344442	0.00346005	0.00345354	0.00344088	0.0034334	0.003449	0.00350611	0.00359257	0.00364098	0.00356413	0.00340321	0.00333846	0.00341834	0.00352488	0.00353163	0.00343814	0.00337609	0.00341062	0.00348647	0.00354316	0.00357068	0.00358054	0.00356998	0.00354205
100 kg.ha-1	M-a	F17	0.0316384	0.0316262	0.0316121	0.0316087	0.0316126	0.0316132	0.0316103	0.0316128	0.0316244	0.0316402	0.0316507	0.0316492	0.0316367	0.031627	0.0316359	0.031659	0.0316705	0.0316482	0.0316096	0.0315985	0.03162	0.03165	0.0316733	0.0316876	0.0316971	0.0317074	0.0317194	0.0317261	0.0317206	0.0317062	0.0316894	0.0316642	0.0316217	0.0315867	0.0315998	0.0316491	0.0316897	0.0316939	0.0316809	0.0316931	0.0317303	0.031762	0.0317729	0.0317721	0.031772	0.0317736	0.0317761
standard	M-a	F17	0.0246203	0.0246307	0.0246319	0.0246258	0.0245976	0.024559	0.0245473	0.024567	0.0245822	0.0245819	0.0246052	0.024675	0.0247583	0.0248275	0.0249199	0.0250797	0.0252534	0.0252808	0.0250664	0.0247799	0.0246315	0.024632	0.0247021	0.0247707	0.0247973	0.0247816	0.0247487	0.0247259	0.0247452	0.0248479	0.0250454	0.0252553	0.0252938	0.025095	0.0249098	0.0249359	0.0250815	0.0251352	0.0250022	0.02483	0.0247668	0.0247853	0.0248149	0.0248487	0.0249019	0.0249393	0.0249156
standard	M-a	F17	0.0410353	0.0410499	0.0410593	0.0410611	0.0410479	0.0410246	0.0410106	0.0410155	0.0410286	0.0410396	0.0410535	0.0410768	0.0411006	0.0411175	0.04114	0.0411856	0.0412444	0.0412725	0.0412317	0.0411514	0.0410898	0.041066	0.0410748	0.0411027	0.0411285	0.0411395	0.0411437	0.0411536	0.0411692	0.0411899	0.0412233	0.0412679	0.0412894	0.0412574	0.0412167	0.0412239	0.041269	0.0412993	0.0412788	0.0412387	0.0412235	0.04123	0.0412348	0.0412312	0.0412297	0.0412356	0.0412436
standard	M-a	F17	0.0184738	0.0184599	0.0184378	0.0184191	0.0184114	0.0184184	0.0184368	0.0184496	0.0184396	0.0184191	0.0184246	0.0184691	0.0185224	0.0185547	0.0185826	0.0186441	0.0187329	0.0187751	0.0187009	0.0185685	0.0184828	0.0184626	0.0184782	0.018501	0.0185127	0.0185071	0.0184882	0.0184692	0.0184722	0.0185208	0.0186198	0.0187296	0.018762	0.0186745	0.0185774	0.0185692	0.0186205	0.0186465	0.0186022	0.0185372	0.0185061	0.0184977	0.0184878	0.0184833	0.0185015	0.018527	0.0185259
standard	M-a	F17	0.0165387	0.0165363	0.0165368	0.0165378	0.0165391	0.0165454	0.0165569	0.0165613	0.0165481	0.0165302	0.0165353	0.016571	0.0166167	0.016653	0.0166899	0.0167508	0.0168294	0.0168688	0.0168057	0.0166791	0.0165869	0.0165616	0.0165816	0.0166112	0.0166219	0.0166088	0.0165853	0.0165667	0.0165683	0.0166077	0.016689	0.0167797	0.016808	0.0167411	0.0166648	0.0166498	0.016668	0.0166603	0.0166127	0.0165733	0.0165701	0.0165802	0.0165815	0.0165812	0.0165939	0.0166108	0.0166101
standard	M-a	F17	0.0244071	0.0244146	0.0244293	0.024436	0.0244076	0.0243626	0.0243476	0.0243643	0.0243745	0.0243766	0.0244119	0.0244792	0.0245202	0.0245209	0.0245656	0.0247132	0.0248597	0.0247866	0.0244492	0.0241655	0.0241591	0.0243272	0.0244986	0.0245779	0.0245651	0.0245178	0.024479	0.0244638	0.0245045	0.0246456	0.0248635	0.0250048	0.0248564	0.0244869	0.0243101	0.024456	0.0246772	0.0246971	0.0244947	0.0243432	0.0243882	0.0245148	0.0246	0.0246421	0.0246829	0.0247013	0.0246636
standard	M-a	F17	0.0277363	0.0277527	0.0277613	0.0277654	0.0277636	0.0277539	0.027743	0.0277367	0.0277312	0.0277239	0.0277263	0.0277525	0.0277996	0.0278493	0.0278891	0.0279245	0.0279661	0.0280067	0.0280107	0.0279533	0.0278632	0.0277875	0.0277593	0.027784	0.0278297	0.0278561	0.0278564	0.0278495	0.0278468	0.0278539	0.0278887	0.0279686	0.0280642	0.0280941	0.0280446	0.027992	0.0279801	0.0279926	0.0279897	0.0279609	0.02793	0.0279129	0.0279106	0.0279205	0.0279371	0.0279488	0.0279456
standard	M-a	F17	-0.0199577	-0.0199749	-0.0199784	-0.0199628	-0.0199404	-0.0199257	-0.0199211	-0.0199254	-0.0199416	-0.0199627	-0.0199657	-0.0199374	-0.0198933	-0.0198588	-0.0198349	-0.019802	-0.0197555	-0.0197258	-0.0197515	-0.0198205	-0.0198857	-0.0199231	-0.019929	-0.0199102	-0.0198877	-0.0198818	-0.0198914	-0.0199018	-0.0199045	-0.0198959	-0.0198654	-0.019808	-0.0197545	-0.019758	-0.0198061	-0.0198371	-0.0198306	-0.0198146	-0.019827	-0.0198658	-0.0199018	-0.0199202	-0.0199205	-0.0199049	-0.0198844	-0.0198774	-0.0198906
standard	M-b	F17	0.0136712	0.0136793	0.0136795	0.0136735	0.0136643	0.0136536	0.013649	0.0136594	0.0136797	0.0136916	0.0136878	0.0136849	0.0137011	0.0137308	0.0137477	0.0137395	0.0137259	0.0137405	0.0137831	0.0138001	0.013765	0.0137099	0.0136755	0.0136769	0.013695	0.0137046	0.0137085	0.0137214	0.0137333	0.0137232	0.0137001	0.0137091	0.0137844	0.0138673	0.0138618	0.0137856	0.013722	0.0137307	0.0137934	0.0138275	0.013804	0.0137657	0.0137529	0.0137649	0.0137805	0.0137958	0.013817
standard	M-a	F17	0.0123313	0.0123551	0.0123645	0.0123616	0.0123467	0.0123255	0.0123091	0.0122997	0.0122894	0.012281	0.0122901	0.012321	0.0123548	0.0123789	0.0124126	0.0124821	0.0125731	0.0126192	0.0125593	0.0124387	0.0123487	0.0123156	0.0123254	0.0123561	0.0123811	0.0123801	0.0123562	0.0123302	0.0123263	0.0123632	0.0124459	0.0125489	0.0126004	0.0125466	0.0124622	0.0124386	0.0124659	0.0124769	0.0124284	0.01236	0.012327	0.0123306	0.0123482	0.012366	0.0123774	0.0123728	0.0123499
standard	M-a	F17	0.0302908	0.0302758	0.030278	0.0302869	0.0302847	0.0302841	0.0303071	0.03034	0.0303517	0.0303471	0.0303583	0.030378	0.0303598	0.0303012	0.0302757	0.0303221	0.0303429	0.0301727	0.0298437	0.0296731	0.0298059	0.0300849	0.0303189	0.0304107	0.030382	0.0303212	0.0302846	0.0302807	0.0303277	0.0304476	0.0305913	0.0306072	0.0303533	0.029993	0.0299004	0.030097	0.0303148	0.03033	0.0301743	0.0301019	0.0302104	0.0303761	0.0304841	0.0305311	0.030558	0.0305593	0.0305196
standard	M-a	F17	0.0187253	0.0187136	0.0187014	0.018689	0.0186655	0.0186461	0.0186595	0.0186993	0.0187286	0.0187391	0.0187605	0.0187956	0.018804	0.0187791	0.0187938	0.0188978	0.018999	0.0189041	0.0185844	0.0183392	0.0183659	0.0185516	0.0187221	0.0187905	0.0187756	0.0187433	0.018724	0.0187199	0.0187632	0.0188949	0.0190786	0.0191589	0.0189595	0.0185957	0.0184581	0.0186284	0.0188568	0.018889	0.0187129	0.0185836	0.0186355	0.0187609	0.0188424	0.0188784	0.0189124	0.0189267	0.0188858
standard	M-a	F17	0.0186031	0.0186004	0.0185972	0.0185926	0.0185852	0.0185838	0.0185944	0.0186062	0.0186079	0.0186122	0.0186369	0.0186635	0.0186508	0.0185984	0.0185642	0.0185798	0.0185788	0.0184548	0.0182444	0.0181606	0.018275	0.018462	0.0185932	0.0186246	0.0185982	0.0185806	0.0185865	0.0185951	0.0186146	0.0186698	0.0187319	0.0186941	0.0184747	0.0182256	0.0182076	0.0183901	0.018556	0.0185535	0.0184332	0.018392	0.0184859	0.0186123	0.0186908	0.0187258	0.0187478	0.0187513	0.0187291
standard	M-b	F17	0.00589333	0.00589625	0.00590307	0.00591049	0.00591375	0.0059107	0.00590381	0.00589478	0.00588198	0.00586865	0.00586455	0.00587221	0.00587983	0.00587738	0.00587392	0.00588497	0.00590398	0.00590149	0.00586579	0.00583604	0.00584084	0.00586438	0.00588289	0.00588886	0.00589038	0.00589615	0.00590458	0.00591026	0.00591684	0.0059327	0.00595362	0.00595517	0.00591204	0.0058533	0.00584729	0.00589649	0.00594657	0.00594983	0.00591214	0.00588839	0.00589995	0.00592175	0.00593441	0.00594378	0.00595866	0.0059716	0.0059724
standard	M-b	F17	0.0220419	0.0220351	0.0220336	0.0220312	0.0220167	0.0220077	0.0220248	0.0220496	0.0220527	0.0220514	0.0220837	0.0221292	0.0221227	0.0220628	0.0220435	0.0221139	0.0221641	0.0220151	0.021698	0.021531	0.021651	0.0219001	0.0221002	0.0221701	0.0221349	0.0220776	0.022052	0.0220651	0.0221253	0.0222448	0.0223781	0.0223847	0.0221292	0.021775	0.0216946	0.0219046	0.0221265	0.0221327	0.0219669	0.0218964	0.0220081	0.022163	0.0222508	0.0222852	0.0223103	0.0223085	0.0222616
standard	M-b	F17	0.032793	0.0327674	0.0327579	0.0327605	0.0327559	0.0327537	0.0327732	0.0327995	0.0328076	0.0328155	0.0328578	0.0329062	0.032887	0.0327955	0.0327323	0.0327546	0.0327542	0.0325597	0.0322334	0.0321131	0.0323044	0.0326079	0.0328268	0.0328844	0.0328279	0.0327615	0.0327443	0.0327785	0.0328638	0.0329952	0.0331025	0.0330308	0.0326753	0.0322789	0.032236	0.0324973	0.0327355	0.0327281	0.0325615	0.0325287	0.0326953	0.0328953	0.0330106	0.033058	0.0330871	0.0330842	0.0330382
standard	M-b	F17	0.0144857	0.0144884	0.014481	0.0144798	0.0144828	0.0144788	0.0144705	0.0144659	0.0144602	0.0144484	0.0144428	0.0144573	0.014482	0.0144974	0.0145065	0.0145334	0.014586	0.0146373	0.0146457	0.0146088	0.0145604	0.0145215	0.0145004	0.0145016	0.0145198	0.0145404	0.0145531	0.0145549	0.0145499	0.0145545	0.0145902	0.0146562	0.014706	0.0146902	0.0146526	0.0146604	0.0147057	0.0147335	0.0147069	0.0146561	0.0146245	0.0146149	0.0146178	0.0146341	0.0146623	0.0146883	0.0146986
standard	M-b	F17	0.0363211	0.0363421	0.0363672	0.0363783	0.0363614	0.0363417	0.0363506	0.0363729	0.0363742	0.0363665	0.0363878	0.0364196	0.0363964	0.0363192	0.0362897	0.0363559	0.0363828	0.036158	0.035743	0.035553	0.0357364	0.0360632	0.0363005	0.0363588	0.0362947	0.0362266	0.0362137	0.0362512	0.0363441	0.0365011	0.0366506	0.0366052	0.0362085	0.0357224	0.03565	0.0359679	0.0362862	0.0363045	0.0360807	0.0359807	0.0361348	0.0363577	0.0364873	0.0365246	0.0365329	0.036508	0.0364381
irrigation	M-a	F17	0.0225685	0.0225472	0.022539	0.0225522	0.0225673	0.0225742	0.0225815	0.022588	0.0225794	0.0225632	0.0225676	0.0225931	0.0226063	0.0226002	0.0226225	0.0227046	0.0227882	0.0227587	0.0225982	0.0224719	0.0224846	0.0225779	0.0226684	0.0227113	0.0227041	0.0226735	0.0226478	0.0226416	0.0226674	0.0227411	0.0228542	0.0229357	0.0228667	0.0226599	0.0225392	0.0226041	0.0227351	0.0227715	0.0226766	0.0225902	0.0226065	0.0226715	0.0227164	0.0227387	0.0227634	0.0227759	0.0227495
irrigation	M-b	F17	0.0212929	0.0212834	0.0212705	0.0212732	0.0212847	0.0212917	0.0212994	0.0213127	0.0213154	0.0212984	0.021286	0.0213026	0.0213363	0.0213617	0.0213879	0.0214475	0.0215397	0.0216051	0.0215745	0.0214715	0.0213781	0.0213311	0.0213322	0.0213673	0.021402	0.0214062	0.0213856	0.0213689	0.0213751	0.0214171	0.0215072	0.021627	0.0216869	0.0216081	0.0214901	0.0214652	0.0215247	0.0215741	0.0215453	0.021479	0.0214392	0.0214218	0.0214037	0.0213912	0.0213972	0.0214073	0.0213992
irrigation	M-b	F17	0.0200113	0.0199825	0.0199549	0.0199484	0.0199645	0.0199889	0.0200094	0.0200226	0.0200296	0.0200335	0.0200348	0.0200243	0.0199879	0.0199244	0.0198478	0.0197594	0.01964	0.0195038	0.0194553	0.0195697	0.0197616	0.0199195	0.0199984	0.0200048	0.0199777	0.0199614	0.0199714	0.0199927	0.0200018	0.0199786	0.0198971	0.019734	0.0195361	0.0194652	0.019584	0.0197447	0.0198136	0.0197818	0.0197589	0.0198371	0.0199683	0.0200726	0.020127	0.0201459	0.0201386	0.0201094	0.020083
irrigation	M-a	F17	0.0206919	0.0207114	0.0207297	0.0207435	0.0207529	0.0207565	0.0207542	0.0207507	0.0207509	0.0207543	0.020755	0.0207488	0.0207385	0.0207312	0.02073	0.0207285	0.0207192	0.0207058	0.0207021	0.0207117	0.0207226	0.0207298	0.0207374	0.0207489	0.0207644	0.0207824	0.0207991	0.0208056	0.0207971	0.0207822	0.0207726	0.0207678	0.0207573	0.0207427	0.0207396	0.0207476	0.020754	0.0207571	0.020768	0.0207879	0.020803	0.0208098	0.0208188	0.0208343	0.0208467	0.0208503	0.0208547
irrigation	M-a	F17	0.0224929	0.0224924	0.0224945	0.0225054	0.0225139	0.0225086	0.0224971	0.0224953	0.0225042	0.0225125	0.0225126	0.0225037	0.0224872	0.0224754	0.0224918	0.0225425	0.0225985	0.0226151	0.0225829	0.0225472	0.0225352	0.0225322	0.0225261	0.0225221	0.022528	0.0225398	0.0225491	0.0225546	0.0225642	0.0225889	0.0226321	0.0226739	0.0226697	0.0226092	0.022563	0.0225832	0.0226441	0.0226862	0.0226763	0.0226443	0.0226305	0.0226342	0.0226391	0.0226389	0.022635	0.0226266	0.022618
irrigation	M-a	F17	0.0253515	0.0253485	0.0253521	0.0253609	0.0253584	0.0253417	0.0253304	0.0253364	0.025351	0.0253673	0.0253887	0.0254078	0.0254034	0.0253782	0.0253725	0.0254081	0.025441	0.025398	0.0252844	0.0252161	0.0252489	0.0253323	0.0254069	0.0254462	0.0254553	0.0254521	0.0254471	0.0254447	0.025459	0.0255061	0.02557	0.0255833	0.0254754	0.0253096	0.0252571	0.0253466	0.0254617	0.0254913	0.0254324	0.0253895	0.0254153	0.0254696	0.0255094	0.0255324	0.0255495	0.0255537	0.0255366
irrigation	M-a	F17	0.0460905	0.0460814	0.0460744	0.0460766	0.0460739	0.0460547	0.0460313	0.0460213	0.0460263	0.0460404	0.0460655	0.0461012	0.0461333	0.0461499	0.0461651	0.0462012	0.0462495	0.0462628	0.0462078	0.0461293	0.0460885	0.0460916	0.0461165	0.0461412	0.0461503	0.0461434	0.0461315	0.0461251	0.0461325	0.0461663	0.0462323	0.0463047	0.0463211	0.0462597	0.0462058	0.0462251	0.0462825	0.0463039	0.0462601	0.046203	0.0461819	0.0461924	0.0462204	0.0462615	0.0462998	0.0463088	0.0462862
irrigation	M-a	F17	0.025277	0.0252798	0.0252869	0.0252836	0.0252603	0.0252317	0.0252227	0.0252364	0.0252539	0.0252648	0.0252793	0.0253025	0.025319	0.0253194	0.0253244	0.0253551	0.0253853	0.0253471	0.0252228	0.0251148	0.0251061	0.0251688	0.0252371	0.0252646	0.0252481	0.0252229	0.0252216	0.0252465	0.0252858	0.0253365	0.0253951	0.0254281	0.0253808	0.0252714	0.0252175	0.0252632	0.0253352	0.0253408	0.0252698	0.0252158	0.0252332	0.025283	0.0253157	0.0253271	0.0253358	0.025341	0.0253308
irrigation	M-a	F17	0.047603	0.0476108	0.0476222	0.0476339	0.0476328	0.047621	0.0476189	0.0476369	0.0476635	0.0476872	0.0477073	0.0477146	0.0476879	0.0476328	0.0475973	0.047614	0.0476463	0.0476169	0.0475162	0.0474529	0.0474942	0.0475964	0.047693	0.0477409	0.0477371	0.0477109	0.0476924	0.0476934	0.0477171	0.0477649	0.047818	0.0478189	0.0477097	0.0475531	0.0475062	0.0475905	0.0476964	0.0477212	0.047667	0.0476356	0.0476751	0.0477424	0.0477903	0.0478106	0.0478147	0.0478072	0.0477973
irrigation	M-a	F17	0.0442095	0.0442201	0.0442373	0.0442474	0.0442287	0.0441964	0.0441862	0.0441965	0.0441979	0.0441958	0.0442253	0.0442768	0.0442907	0.0442605	0.0442753	0.0443899	0.0444961	0.044388	0.044049	0.043799	0.04384	0.0440541	0.0442584	0.0443519	0.044342	0.0442966	0.044263	0.044256	0.0443037	0.0444383	0.0446211	0.0446948	0.0444805	0.0440953	0.0439381	0.0441071	0.0443484	0.044392	0.0442227	0.044102	0.0441692	0.0443129	0.0444062	0.0444412	0.0444631	0.0444658	0.0444284
irrigation	M-a	F17	0.0303672	0.0303501	0.0303522	0.0303632	0.0303617	0.0303559	0.03037	0.0303986	0.0304173	0.0304303	0.0304588	0.0304833	0.0304541	0.0303786	0.0303437	0.0303899	0.0304133	0.0302526	0.0299511	0.0298095	0.0299399	0.0301803	0.0303615	0.0304158	0.0303814	0.0303417	0.0303364	0.0303582	0.0304108	0.0305081	0.0306078	0.0305794	0.030312	0.0299845	0.0299373	0.0301529	0.0303587	0.0303514	0.0301923	0.0301399	0.0302656	0.030426	0.0305101	0.0305297	0.0305381	0.0305337	0.0305012
irrigation	M-a	F17	0.0194266	0.0194228	0.0194208	0.0194179	0.0194127	0.0194097	0.0194141	0.0194232	0.0194318	0.0194407	0.0194477	0.0194373	0.0193955	0.0193361	0.0192912	0.0192643	0.0192199	0.0191408	0.0190904	0.0191425	0.0192584	0.0193603	0.0194108	0.0194092	0.0193806	0.0193601	0.0193668	0.0193957	0.0194296	0.0194478	0.0194226	0.0193199	0.0191525	0.0190449	0.0190918	0.0192087	0.0192786	0.0192688	0.019249	0.0192979	0.0193923	0.0194699	0.0195084	0.0195204	0.0195191	0.0195094	0.0195023
irrigation	M-a	F17	0.0301946	0.0301829	0.0301775	0.0301793	0.030168	0.0301437	0.0301339	0.0301495	0.0301683	0.0301774	0.0301962	0.030237	0.0302791	0.0303117	0.0303704	0.030485	0.0305997	0.0305808	0.0303757	0.0301598	0.0300936	0.0301484	0.0302365	0.0302971	0.0303091	0.0302869	0.0302593	0.0302514	0.0302874	0.0303876	0.0305423	0.0306743	0.0306488	0.0304539	0.030311	0.0303451	0.0304535	0.0304732	0.0303587	0.0302488	0.0302482	0.0303134	0.0303755	0.0304194	0.0304557	0.0304678	0.0304371
irrigation	M-b	F17	0.0195961	0.0195954	0.0195968	0.0196035	0.0196118	0.0196156	0.0196155	0.0196149	0.0196136	0.0196071	0.0195943	0.0195781	0.0195629	0.0195555	0.0195619	0.0195798	0.0195967	0.0196007	0.0195959	0.0195988	0.0196107	0.019621	0.019623	0.0196191	0.019617	0.0196224	0.0196322	0.0196366	0.0196321	0.0196267	0.0196274	0.0196281	0.0196154	0.0195965	0.0195966	0.0196157	0.0196342	0.0196425	0.0196506	0.019665	0.0196715	0.0196616	0.0196475	0.0196452	0.0196516	0.019653	0.0196532
irrigation	M-b	F17	0.0233284	0.0233281	0.0233234	0.0233232	0.0233283	0.0233337	0.0233376	0.0233387	0.02333	0.0233133	0.0233061	0.0233217	0.0233477	0.0233612	0.0233605	0.0233658	0.023384	0.0233945	0.0233766	0.0233486	0.0233372	0.0233422	0.0233549	0.023371	0.023385	0.0233875	0.0233748	0.0233582	0.0233553	0.0233774	0.0234224	0.0234731	0.0234951	0.0234682	0.0234296	0.0234208	0.0234362	0.0234445	0.0234267	0.0234041	0.0234049	0.0234276	0.0234523	0.0234615	0.0234526	0.0234365	0.0234284
irrigation	M-b	F17	0.0275623	0.0275644	0.0275761	0.0275909	0.0275966	0.0275877	0.0275744	0.0275704	0.0275775	0.0275868	0.0275928	0.0275965	0.0275984	0.0275954	0.0275882	0.027588	0.0276138	0.0276802	0.0277589	0.0277828	0.0277365	0.0276658	0.02762	0.0276167	0.0276336	0.0276378	0.027629	0.0276273	0.0276342	0.0276362	0.0276391	0.0276703	0.027739	0.0277929	0.0277813	0.0277347	0.0277085	0.0277266	0.0277621	0.0277634	0.0277227	0.0276747	0.0276524	0.027661	0.0276815	0.0276981	0.0277098
irrigation	M-b	F17	0.0272752	0.0272853	0.0272968	0.0273061	0.0273078	0.0273017	0.0272963	0.0272994	0.0273082	0.0273152	0.0273158	0.0273091	0.0272959	0.027285	0.0272925	0.0273224	0.0273516	0.0273426	0.0272859	0.0272325	0.0272236	0.0272503	0.0272881	0.0273164	0.0273227	0.027308	0.0272861	0.027274	0.0272842	0.0273185	0.0273658	0.0273992	0.0273868	0.0273365	0.0273069	0.0273209	0.027349	0.0273554	0.0273344	0.0273156	0.0273192	0.0273408	0.0273706	0.0273991	0.0274138	0.0274086	0.0273952
irrigation	M-a	F17	0.0091348	0.00913913	0.00913903	0.009135	0.00912329	0.0091083	0.00910241	0.00910732	0.00911192	0.00911351	0.00912251	0.00913771	0.00914119	0.00913033	0.00913551	0.00917659	0.00921723	0.00918806	0.0090834	0.00900714	0.00901983	0.00908052	0.00913537	0.00915906	0.00915405	0.00913615	0.00911845	0.00910888	0.00911859	0.00916014	0.00922938	0.00928523	0.00925988	0.00915419	0.00908489	0.00911037	0.00916867	0.00916897	0.00909551	0.00903837	0.0090567	0.0091152	0.00916254	0.00918674	0.0092018	0.00920728	0.00919385
100 kg.ha-1	M-a	S27	0.0444565	0.0444575	0.0444667	0.0444824	0.0444997	0.0445107	0.0445166	0.044527	0.0445443	0.0445531	0.0445386	0.0445052	0.0444698	0.0444421	0.0444153	0.0443828	0.0443576	0.0443713	0.0444295	0.0444772	0.0444764	0.0444486	0.0444282	0.0444308	0.0444481	0.0444634	0.0444747	0.0444877	0.0444913	0.0444631	0.0444005	0.0443401	0.0443455	0.0444228	0.0444748	0.0444525	0.0444041	0.0443981	0.0444489	0.0444941	0.0444982	0.0444944	0.0445144	0.0445434	0.0445509	0.0445428	0.0445465
standard	M-b	S27	0.0138671	0.013851	0.0138289	0.0138096	0.0137861	0.0137649	0.0137666	0.0137892	0.0138046	0.0138041	0.0138142	0.0138482	0.0138826	0.0139083	0.0139675	0.014091	0.0142119	0.014183	0.0139584	0.0137394	0.0136877	0.0137532	0.0138365	0.0138826	0.0138846	0.0138628	0.0138382	0.0138287	0.0138578	0.013949	0.0140943	0.014221	0.0141968	0.0140032	0.0138527	0.0138723	0.0139675	0.0139818	0.0138698	0.0137637	0.0137634	0.013826	0.0138863	0.0139318	0.0139702	0.01398	0.0139453
standard	M-b	S27	0.0176023	0.0175778	0.0175661	0.0175667	0.0175614	0.0175565	0.0175725	0.0175979	0.0176015	0.0175929	0.0176147	0.0176669	0.0176962	0.0176868	0.0177062	0.0177989	0.017869	0.0177339	0.0173942	0.0171621	0.0172085	0.0174036	0.0175811	0.0176605	0.0176537	0.0176219	0.0176059	0.0176149	0.0176641	0.0177754	0.0179229	0.0179871	0.0178144	0.0174875	0.0173467	0.0174753	0.0176584	0.017672	0.0175105	0.0174071	0.0174743	0.0176051	0.0176924	0.017734	0.0177636	0.0177604	0.0177036
standard	M-a	S27	0.078512	0.0785101	0.0785134	0.0785145	0.0785007	0.0784853	0.0784896	0.0785049	0.0785102	0.0785142	0.0785393	0.0785615	0.0785233	0.0784227	0.0783434	0.0783364	0.0783191	0.078154	0.0778957	0.0778283	0.0780315	0.0783254	0.0785345	0.0785929	0.0785566	0.0785313	0.0785519	0.0785821	0.0786094	0.0786548	0.0786853	0.0785742	0.0782362	0.0779085	0.077935	0.0782223	0.0784595	0.0784599	0.0783147	0.0782916	0.0784482	0.0786393	0.0787611	0.0788196	0.0788516	0.0788511	0.0788157
standard	M-b	S27	0.019077	0.0190521	0.0190383	0.0190342	0.019027	0.0190247	0.0190433	0.0190695	0.0190752	0.0190654	0.0190719	0.0190951	0.0190965	0.019068	0.0190631	0.0191129	0.0191404	0.0190129	0.018752	0.018606	0.0186846	0.0188631	0.0190021	0.0190422	0.01901	0.0189716	0.0189632	0.018987	0.0190493	0.0191556	0.0192666	0.0192769	0.0190874	0.0188163	0.0187378	0.0188682	0.0190114	0.0190039	0.0188726	0.018812	0.0188927	0.0190177	0.0191003	0.0191394	0.0191615	0.0191522	0.0190975
standard	M-a	S27	0.0668334	0.0668311	0.0668322	0.0668286	0.0668098	0.0667911	0.0667972	0.0668223	0.0668403	0.0668485	0.0668664	0.0668855	0.0668672	0.0668141	0.0667971	0.0668558	0.0669007	0.0667703	0.0664747	0.0663033	0.066401	0.0666304	0.0668244	0.066905	0.0668963	0.0668704	0.066861	0.0668651	0.0669029	0.0670039	0.0671275	0.06713	0.0668737	0.0665216	0.0664438	0.0666493	0.0668713	0.0668931	0.0667403	0.0666597	0.0667563	0.0669217	0.0670492	0.0671231	0.0671641	0.0671616	0.067113
standard	M-b	S27	0.0499141	0.0498947	0.0498894	0.0499024	0.0499218	0.0499438	0.0499709	0.0499926	0.0499989	0.0500058	0.0500331	0.0500548	0.0500188	0.0499278	0.0498588	0.0498538	0.0498377	0.0496996	0.0494974	0.0494596	0.0496314	0.0498603	0.050015	0.0500532	0.0500135	0.0499678	0.0499563	0.049982	0.0500394	0.0501116	0.0501422	0.0500372	0.0497612	0.0495102	0.0495258	0.0497306	0.0499021	0.0499099	0.0498186	0.0498138	0.049935	0.0500781	0.0501683	0.050215	0.050253	0.0502778	0.0502733
standard	M-a	S27	0.0579284	0.0579456	0.0579611	0.0579743	0.0579862	0.0579987	0.0580154	0.058037	0.0580574	0.05807	0.0580714	0.0580525	0.0580006	0.0579242	0.0578617	0.0578335	0.0578031	0.0577184	0.0576212	0.0576378	0.0577783	0.057941	0.058041	0.0580574	0.0580319	0.0580236	0.0580495	0.0580893	0.0581266	0.058154	0.0581426	0.0580374	0.0578296	0.0576678	0.0577036	0.0578606	0.0579856	0.0580043	0.0579703	0.057998	0.0581013	0.0582133	0.058288	0.0583222	0.0583246	0.0582983	0.0582635
standard	M-a	S27	0.0417708	0.0417632	0.0417594	0.0417548	0.0417437	0.0417399	0.0417591	0.0417903	0.0418113	0.0418256	0.0418494	0.0418648	0.0418279	0.0417411	0.0416762	0.0416751	0.0416627	0.0415178	0.0412873	0.0412194	0.0413853	0.0416276	0.0417929	0.0418281	0.0417859	0.0417563	0.0417722	0.0418141	0.0418745	0.0419551	0.0420067	0.0419143	0.0416154	0.0413251	0.0413366	0.0415734	0.041772	0.0417719	0.041649	0.0416304	0.0417675	0.0419368	0.0420469	0.0421006	0.0421258	0.0421133	0.042063
standard	M-a	S27	0.0315708	0.0315657	0.0315662	0.031568	0.0315573	0.0315396	0.031539	0.031562	0.0315876	0.0315992	0.0316062	0.0316185	0.0316281	0.0316344	0.0316654	0.0317365	0.0318024	0.0317708	0.0316197	0.0314844	0.0314694	0.0315407	0.0316287	0.0316844	0.0316909	0.0316647	0.0316351	0.0316234	0.0316445	0.0317088	0.0318053	0.0318741	0.031821	0.0316602	0.0315704	0.0316288	0.0317411	0.0317796	0.0317101	0.0316389	0.031647	0.0317019	0.031748	0.0317687	0.0317736	0.0317642	0.0317447
standard	M-b	S27	0.0498363	0.0498372	0.0498458	0.0498616	0.0498755	0.0498857	0.049897	0.0499041	0.0498976	0.049884	0.0498777	0.0498687	0.049828	0.0497554	0.0496944	0.0496641	0.0496108	0.0494683	0.0493059	0.0493016	0.0494679	0.0496715	0.0498071	0.0498436	0.0498195	0.0497974	0.049804	0.0498322	0.0498781	0.049934	0.0499509	0.0498388	0.0495684	0.0493357	0.049364	0.0495639	0.0497244	0.0497334	0.0496566	0.0496562	0.0497626	0.0498887	0.0499719	0.050008	0.0500129	0.0499926	0.0499657
standard	M-b	S27	0.0568105	0.0568035	0.0568008	0.0568012	0.0567966	0.0567941	0.0568058	0.056822	0.0568219	0.0568137	0.0568238	0.0568415	0.0568224	0.0567618	0.0567263	0.0567555	0.0567742	0.0566545	0.0564249	0.0563222	0.0564345	0.0566325	0.0567823	0.0568303	0.0568039	0.0567669	0.0567548	0.0567702	0.0568207	0.0569114	0.0569962	0.0569569	0.0567013	0.0563978	0.0563552	0.0565553	0.0567568	0.0567753	0.0566431	0.0565774	0.0566618	0.0567959	0.056886	0.0569256	0.0569427	0.0569373	0.0569095
irrigation	M-a	S27	0.00953793	0.00953248	0.00952929	0.00953512	0.00953119	0.00951266	0.00950325	0.00951419	0.00952723	0.00953099	0.00954338	0.009576	0.00961225	0.00964375	0.00969904	0.00979799	0.00989225	0.00987927	0.00972283	0.00955148	0.00948042	0.00949373	0.00953962	0.00957966	0.0095925	0.00958359	0.0095801	0.00960249	0.00965486	0.00974106	0.00985968	0.00996544	0.00995276	0.00979223	0.00965263	0.0096509	0.00972185	0.00974482	0.00967848	0.00960886	0.00960103	0.00962519	0.00964263	0.00965493	0.0096717	0.00967418	0.00964578
irrigation	M-a	S27	0.0456856	0.0456915	0.0457041	0.0457071	0.0456848	0.0456606	0.045666	0.0456905	0.0457063	0.0457266	0.0457797	0.0458329	0.0458128	0.0457221	0.0456711	0.0457202	0.0457507	0.0455625	0.0451948	0.0450144	0.0451736	0.0454835	0.0457352	0.0458357	0.0458187	0.0457801	0.0457736	0.0457995	0.0458694	0.0459993	0.0461273	0.0460783	0.0457081	0.0452577	0.0451844	0.0454686	0.0457581	0.0457844	0.0455962	0.0455048	0.0456244	0.0458111	0.0459435	0.0460237	0.0460825	0.0460902	0.0460293
irrigation	M-a	S27	0.00403256	0.00403393	0.00402944	0.00401637	0.00398898	0.00396561	0.00397266	0.00400169	0.00401891	0.00401901	0.00403262	0.00406995	0.00410232	0.00411861	0.00416263	0.00426826	0.00437716	0.00435443	0.00414962	0.00393668	0.00387276	0.00392903	0.00401975	0.00408272	0.00409389	0.00406974	0.00404372	0.00403951	0.00407259	0.00415678	0.00428225	0.00437836	0.00432418	0.00412517	0.00400192	0.00406222	0.00419515	0.00423791	0.00414153	0.00403811	0.00402911	0.00407005	0.00409065	0.00408235	0.00407209	0.00405944	0.00403078
irrigation	M-a	S27	0.0621912	0.0621898	0.062186	0.0621783	0.0621597	0.0621452	0.0621579	0.0621891	0.0622089	0.0622139	0.062226	0.0622392	0.0622189	0.0621717	0.0621656	0.0622286	0.062265	0.0621227	0.0618281	0.0616631	0.0617582	0.0619821	0.0621745	0.0622521	0.0622272	0.0621751	0.0621497	0.0621581	0.0622074	0.0623088	0.0624173	0.0623954	0.0621208	0.0617724	0.0617103	0.0619261	0.0621468	0.0621674	0.0620344	0.0619876	0.0621015	0.0622562	0.0623572	0.0624085	0.062439	0.0624364	0.0623984
irrigation	M-a	S27	0.0184508	0.0184641	0.0184743	0.0184809	0.0184867	0.0184928	0.018497	0.0184974	0.0184953	0.0184947	0.0184926	0.0184764	0.0184393	0.0183928	0.0183533	0.018313	0.0182504	0.018181	0.0181799	0.0182751	0.0183906	0.0184643	0.0184893	0.0184821	0.0184635	0.0184528	0.0184614	0.0184822	0.0184912	0.0184638	0.0183869	0.018267	0.0181571	0.0181498	0.0182426	0.0183324	0.0183632	0.0183624	0.0183972	0.0184805	0.0185576	0.0186001	0.0186222	0.0186383	0.0186406	0.0186282	0.0186273
irrigation	M-a	S27	0.0346762	0.0346724	0.0346764	0.034688	0.034687	0.0346686	0.0346547	0.034659	0.0346672	0.0346681	0.0346744	0.0346968	0.0347211	0.0347369	0.0347684	0.0348387	0.0349108	0.0348883	0.0347331	0.0345739	0.0345274	0.0345722	0.0346459	0.0347042	0.0347276	0.0347209	0.0347051	0.0347026	0.0347325	0.0348058	0.0349097	0.0349836	0.034928	0.0347478	0.0346266	0.0346608	0.0347683	0.0348174	0.0347543	0.0346715	0.0346585	0.0346966	0.0347346	0.0347576	0.0347763	0.0347884	0.0347829
irrigation	M-a	S27	0.0520832	0.0520982	0.0521117	0.0521233	0.0521214	0.052107	0.0521019	0.0521185	0.0521421	0.0521561	0.052164	0.0521711	0.0521669	0.0521523	0.0521588	0.0522061	0.0522568	0.0522371	0.0521366	0.0520578	0.0520621	0.0521133	0.0521661	0.0521992	0.052209	0.0522031	0.0521967	0.0522034	0.0522301	0.0522782	0.0523372	0.0523665	0.0523058	0.0521809	0.052132	0.0522068	0.0523208	0.0523676	0.0523204	0.0522714	0.0522875	0.0523368	0.0523714	0.0523856	0.0523967	0.0524053	0.0524021
irrigation	M-a	S27	0.0320767	0.0320757	0.0320712	0.0320599	0.0320388	0.0320239	0.0320337	0.0320585	0.0320724	0.0320754	0.0320908	0.0321184	0.0321276	0.0321095	0.032102	0.032127	0.0321315	0.032029	0.0318454	0.0317514	0.0318116	0.0319385	0.0320414	0.0320823	0.0320778	0.032072	0.0320859	0.0321082	0.0321333	0.0321751	0.0322242	0.0322115	0.0320601	0.0318623	0.0318325	0.0319731	0.0321168	0.0321278	0.032029	0.0319783	0.03203	0.0321072	0.0321503	0.0321697	0.0321881	0.0321882	0.0321546
irrigation	M-b	S27	0.0186629	0.0186624	0.0186574	0.0186561	0.018657	0.0186514	0.018643	0.0186475	0.0186677	0.0186848	0.0186832	0.0186709	0.0186662	0.0186709	0.0186709	0.018662	0.0186681	0.0187219	0.0188063	0.0188393	0.0187897	0.0187067	0.0186493	0.0186469	0.0186832	0.0187168	0.0187291	0.0187285	0.0187175	0.0186902	0.0186589	0.0186656	0.0187456	0.0188486	0.018878	0.0188382	0.0187993	0.0188083	0.0188473	0.018857	0.0188257	0.0187892	0.0187706	0.0187636	0.0187566	0.0187577	0.0187751
irrigation	M-b	S27	0.0826093	0.0826038	0.0826142	0.0826336	0.0826485	0.0826589	0.0826744	0.0826967	0.0827178	0.0827302	0.0827245	0.0826821	0.0825913	0.0824778	0.082388	0.0823193	0.0822016	0.0819919	0.0818193	0.0818804	0.0821345	0.0824024	0.0825632	0.082591	0.0825498	0.0825347	0.0825803	0.0826569	0.0827293	0.0827692	0.0827162	0.0824814	0.0820839	0.0818181	0.0819176	0.082196	0.0823833	0.0823818	0.0823113	0.0823569	0.0825173	0.0826825	0.0827931	0.0828508	0.0828651	0.0828372	0.0827989
irrigation	M-b	S27	0.0791073	0.0791051	0.0791255	0.0791458	0.0791445	0.0791396	0.0791615	0.0792029	0.0792291	0.079235	0.0792468	0.0792645	0.0792527	0.0792116	0.0792088	0.0792852	0.0793601	0.0792721	0.0789988	0.0787919	0.0788193	0.0789934	0.0791721	0.0792719	0.0792881	0.0792694	0.0792552	0.0792614	0.0793125	0.0794304	0.0795752	0.0796121	0.0793981	0.0790582	0.0789438	0.0791053	0.0793108	0.0793458	0.0792111	0.0791257	0.0791951	0.0793245	0.0794159	0.0794612	0.0794879	0.0794851	0.0794433
irrigation	M-b	S27	0.0750076	0.0750031	0.075009	0.0750192	0.0750117	0.0749959	0.0750032	0.0750312	0.075044	0.0750383	0.0750542	0.0751034	0.0751436	0.0751625	0.0752312	0.0754024	0.0755771	0.0755241	0.0751586	0.0747976	0.0747202	0.0748587	0.0750383	0.0751442	0.0751549	0.0751169	0.0750777	0.0750679	0.0751328	0.0753165	0.0755868	0.0757752	0.0756384	0.07522	0.0749744	0.0750941	0.0753481	0.0754241	0.0752361	0.0750431	0.075046	0.0751673	0.0752721	0.0753266	0.0753575	0.0753504	0.0752828
100 kg.ha-1	M-a	S27	0.0105213	0.0105287	0.010536	0.010536	0.0105309	0.010533	0.0105532	0.0105852	0.0106102	0.0106173	0.0106135	0.0106085	0.0106039	0.0106014	0.01061	0.0106294	0.0106398	0.0106151	0.0105596	0.0105167	0.0105085	0.0105235	0.0105468	0.0105647	0.0105674	0.0105605	0.0105619	0.010578	0.010599	0.0106174	0.0106347	0.0106445	0.0106248	0.0105781	0.0105537	0.0105704	0.0105986	0.0106049	0.0105857	0.0105692	0.0105705	0.0105836	0.010604	0.0106282	0.0106453	0.0106464	0.0106385
100 kg.ha-1	M-a	S27	0.0340966	0.034107	0.0341187	0.0341259	0.0341248	0.034116	0.034106	0.0341019	0.034105	0.0341085	0.0341041	0.0340882	0.0340659	0.0340513	0.0340553	0.0340681	0.0340679	0.0340466	0.0340271	0.0340317	0.034046	0.0340529	0.034054	0.034057	0.0340652	0.0340784	0.0340986	0.0341205	0.0341275	0.0341073	0.0340671	0.034029	0.0340197	0.0340473	0.0340811	0.0340966	0.0340985	0.0341037	0.034121	0.0341383	0.0341442	0.0341458	0.0341538	0.0341632	0.0341614	0.0341519	0.0341538
100 kg.ha-1	M-a	S27	0.0230611	0.0230712	0.0230889	0.0231023	0.0231083	0.0231141	0.0231261	0.0231412	0.0231531	0.0231598	0.0231575	0.0231313	0.0230702	0.0229936	0.0229419	0.0229223	0.0228877	0.0227934	0.0226921	0.0227015	0.0228207	0.0229599	0.0230507	0.0230711	0.0230468	0.0230277	0.0230372	0.0230609	0.0230796	0.0230874	0.0230693	0.0229902	0.0228453	0.022743	0.0227824	0.0228903	0.0229523	0.0229289	0.0228861	0.0229156	0.0230076	0.0230996	0.023158	0.0231802	0.0231717	0.0231418	0.0231147
100 kg.ha-1	M-b	S27	0.00981985	0.00980724	0.00980545	0.00981626	0.00982758	0.00983124	0.009833	0.00983846	0.00984395	0.00984459	0.0098412	0.00983107	0.00980277	0.00975299	0.00969844	0.00965453	0.0096154	0.00957387	0.00955923	0.00960445	0.00968295	0.00975041	0.00978623	0.00979077	0.00977949	0.0097719	0.0097779	0.00979318	0.00980738	0.00981138	0.00979616	0.00974987	0.00967743	0.00963078	0.00964982	0.00969613	0.00971687	0.00969925	0.00968363	0.00971389	0.00977291	0.00982131	0.00984331	0.00984541	0.00983771	0.00982663	0.00982453
100 kg.ha-1	M-a	S27	0.0190979	0.0191055	0.0191084	0.0191047	0.0190868	0.0190658	0.0190647	0.0190835	0.0191004	0.019108	0.0191227	0.0191486	0.0191671	0.0191749	0.0192036	0.0192674	0.0193141	0.0192544	0.0190877	0.0189624	0.0189661	0.0190469	0.0191312	0.0191768	0.0191792	0.0191632	0.0191538	0.0191594	0.0191868	0.0192487	0.0193338	0.0193758	0.0192825	0.019095	0.0190092	0.0190804	0.0191951	0.0192349	0.0191865	0.0191465	0.0191639	0.0192002	0.019224	0.0192448	0.0192713	0.0192823	0.0192657
100 kg.ha-1	M-a	S27	0.0359281	0.0359188	0.0359176	0.0359152	0.0358918	0.035871	0.0358908	0.0359318	0.0359445	0.0359387	0.0359718	0.0360399	0.0360707	0.0360509	0.0360803	0.036217	0.03633	0.0361814	0.0357671	0.0354729	0.0355129	0.035734	0.0359381	0.0360288	0.0360188	0.0359816	0.035967	0.0359835	0.036051	0.0362041	0.0364099	0.0364961	0.0362426	0.0357827	0.0356154	0.035845	0.0361429	0.036175	0.0359329	0.0357637	0.0358404	0.0360104	0.0361152	0.0361515	0.036178	0.0361844	0.0361433
100 kg.ha-1	M-a	S27	0.0483541	0.0483258	0.0483175	0.0483271	0.0483323	0.0483312	0.0483372	0.0483474	0.0483563	0.0483787	0.0484206	0.0484353	0.0483636	0.048224	0.0481101	0.0480525	0.0479509	0.0477066	0.0474613	0.0474993	0.0478028	0.0481413	0.0483509	0.0483888	0.0483236	0.048268	0.0482766	0.0483332	0.0484116	0.048485	0.0484779	0.0482583	0.0478008	0.0474433	0.0475333	0.0478898	0.0481513	0.0481441	0.0480095	0.0480329	0.0482368	0.0484465	0.048559	0.0485971	0.0486074	0.0485894	0.048552
100 kg.ha-1	M-a	S27	0.0495212	0.0495435	0.0495681	0.0495798	0.049569	0.0495496	0.0495437	0.0495509	0.0495548	0.0495567	0.0495695	0.0495796	0.0495522	0.0494893	0.0494429	0.0494356	0.0494064	0.0492813	0.049126	0.0491158	0.0492626	0.049441	0.0495551	0.0495792	0.0495502	0.0495303	0.0495468	0.0495825	0.0496156	0.0496391	0.0496266	0.0495138	0.0492762	0.049082	0.0491227	0.049311	0.0494486	0.0494386	0.0493627	0.0493785	0.0494931	0.0496132	0.0496904	0.0497333	0.0497529	0.0497463	0.0497325
100 kg.ha-1	M-a	S27	0.0638024	0.0638096	0.0638206	0.063827	0.0638302	0.0638354	0.0638429	0.0638503	0.0638604	0.0638737	0.0638746	0.0638343	0.0637413	0.0636219	0.0635153	0.0634167	0.0632868	0.0631403	0.0631084	0.0632755	0.0635246	0.0637161	0.0637978	0.0637856	0.0637421	0.0637315	0.0637677	0.063819	0.0638471	0.0638217	0.063708	0.0634808	0.0632132	0.0631188	0.0632632	0.063452	0.0635303	0.0635068	0.063511	0.0636223	0.0637703	0.0638772	0.0639362	0.0639682	0.063977	0.063963	0.0639541
100 kg.ha-1	M-b	S27	0.0227108	0.0227032	0.0227002	0.0227006	0.0226959	0.0226929	0.0227029	0.0227149	0.0227113	0.0227072	0.0227324	0.0227755	0.0227904	0.022773	0.0227883	0.0228705	0.022935	0.022833	0.0225687	0.0223928	0.0224394	0.022602	0.0227442	0.0228005	0.0227856	0.0227564	0.0227482	0.0227625	0.0228068	0.0228974	0.0230093	0.0230383	0.0228629	0.0225768	0.0224703	0.0225932	0.0227532	0.0227693	0.0226507	0.0225891	0.0226653	0.0227855	0.0228613	0.0228909	0.0229059	0.0229027	0.0228727
100 kg.ha-1	M-b	S27	0.021804	0.0217915	0.0217834	0.021783	0.0217801	0.0217828	0.0218075	0.0218434	0.0218612	0.0218617	0.0218743	0.0219001	0.0219044	0.021886	0.0219084	0.0220084	0.0221007	0.0220196	0.021741	0.0215208	0.02153	0.02168	0.0218298	0.0219038	0.0219066	0.021886	0.0218723	0.0218741	0.0219163	0.0220296	0.0221894	0.0222765	0.0221403	0.0218493	0.0217148	0.021824	0.0219903	0.0220131	0.0218801	0.0217882	0.0218393	0.0219452	0.0220103	0.0220293	0.0220366	0.0220271	0.0219886
100 kg.ha-1	M-b	S27	0.044763	0.0447521	0.0447487	0.0447465	0.0447319	0.0447287	0.0447674	0.044824	0.0448459	0.0448342	0.0448352	0.0448473	0.0448173	0.044753	0.0447578	0.0448735	0.0449483	0.0447406	0.0442842	0.0440144	0.0441395	0.0444583	0.044729	0.0448392	0.0448194	0.04477	0.0447481	0.0447612	0.0448356	0.0449997	0.0451872	0.0451963	0.0448396	0.0443445	0.0442203	0.0444894	0.0447794	0.0447837	0.0445524	0.0444415	0.0445829	0.0448021	0.0449445	0.0450092	0.0450464	0.0450387	0.0449678
100 kg.ha-1	M-b	S27	0.0371409	0.0371595	0.0371731	0.0371841	0.0372015	0.037213	0.0372036	0.0371854	0.0371781	0.0371727	0.0371456	0.0371026	0.037072	0.0370508	0.0369898	0.0368668	0.0367546	0.036799	0.0370462	0.0372922	0.0373585	0.0372868	0.0371867	0.037126	0.0371126	0.0371255	0.0371564	0.0371959	0.0371977	0.0371064	0.036929	0.03677	0.0367908	0.0370005	0.0371543	0.0371184	0.0370034	0.0369852	0.0371151	0.0372452	0.0372641	0.0372277	0.0372179	0.0372321	0.0372257	0.037212	0.0372418
100 kg.ha-1	M-b	S27	0.054986	0.0549807	0.0549848	0.0549999	0.0550119	0.0550076	0.054993	0.054984	0.054987	0.0549962	0.0550042	0.0550021	0.0549795	0.0549362	0.0548872	0.0548406	0.0547818	0.0547056	0.0546635	0.0547095	0.0548071	0.0548924	0.0549372	0.0549432	0.0549276	0.0549137	0.0549199	0.0549501	0.0549886	0.0550073	0.0549792	0.0548867	0.0547536	0.0546768	0.0547168	0.0548076	0.0548637	0.0548571	0.0548318	0.0548524	0.0549184	0.0549922	0.0550521	0.0550912	0.0551061	0.0551	0.0550909
standard	M-a	S27	0.0277434	0.0277378	0.0277376	0.0277445	0.0277373	0.027717	0.0277105	0.0277238	0.0277322	0.0277275	0.0277352	0.0277668	0.0277985	0.0278206	0.0278724	0.0279824	0.0280947	0.028088	0.0279199	0.0277423	0.0276859	0.0277234	0.0277873	0.0278353	0.0278527	0.0278453	0.0278277	0.0278134	0.0278229	0.0278865	0.0280145	0.0281495	0.0281603	0.0280055	0.0278783	0.0279158	0.0280366	0.0280807	0.0279858	0.0278767	0.0278637	0.0279108	0.0279482	0.0279625	0.0279747	0.0279793	0.0279558
standard	M-a	S27	0.0609016	0.0609056	0.0609036	0.060905	0.0609039	0.0608929	0.0608839	0.0608927	0.0609137	0.0609268	0.0609284	0.0609337	0.0609541	0.0609871	0.0610276	0.0610804	0.0611576	0.061255	0.0613178	0.0612815	0.0611695	0.0610578	0.0610038	0.0610193	0.0610634	0.0610851	0.0610784	0.0610644	0.0610496	0.0610382	0.0610623	0.0611595	0.0612991	0.0613552	0.0612866	0.0612076	0.0612088	0.0612796	0.0613263	0.0612825	0.0611946	0.0611346	0.0611268	0.0611491	0.0611692	0.0611776	0.0611787
standard	M-a	S27	0.0253248	0.025322	0.0253161	0.0253133	0.0252987	0.0252748	0.0252665	0.0252792	0.0252931	0.0253053	0.0253393	0.0253918	0.0254217	0.0254174	0.0254378	0.0255319	0.0256433	0.0256307	0.0254396	0.0252432	0.0251941	0.0252588	0.0253526	0.0254209	0.0254471	0.0254449	0.0254352	0.0254318	0.0254541	0.0255301	0.0256577	0.0257556	0.0256848	0.0254599	0.0253371	0.0254281	0.0255922	0.0256396	0.0255272	0.0254166	0.0254163	0.0254664	0.0254952	0.0255107	0.0255457	0.0255807	0.0255791
standard	M-a	S27	0.0421162	0.0421062	0.0421029	0.0421066	0.0421007	0.0420906	0.0421	0.0421261	0.0421421	0.0421448	0.0421621	0.0421982	0.0422194	0.0422147	0.0422284	0.0422875	0.0423311	0.0422543	0.0420678	0.0419503	0.0419872	0.0421041	0.0422158	0.0422786	0.0422867	0.0422637	0.0422406	0.0422366	0.0422635	0.0423293	0.0424149	0.042446	0.0423298	0.0421287	0.0420641	0.0421808	0.0423307	0.0423633	0.042272	0.0422066	0.0422428	0.0423186	0.0423714	0.0424027	0.0424308	0.0424379	0.042406
standard	M-a	S27	0.0565066	0.0565133	0.0565227	0.0565313	0.0565309	0.0565277	0.0565368	0.0565562	0.0565673	0.0565648	0.0565637	0.056567	0.0565543	0.0565214	0.0565023	0.0565216	0.0565418	0.0564894	0.0563677	0.0562995	0.0563454	0.0564506	0.0565492	0.0566065	0.0566191	0.056606	0.0565903	0.0565902	0.056621	0.0566854	0.0567519	0.0567454	0.0566007	0.0564119	0.0563747	0.0564912	0.0566164	0.0566342	0.0565641	0.0565395	0.0566076	0.0567025	0.0567672	0.0567999	0.0568182	0.0568185	0.0568008
standard	M-a	S27	0.0687453	0.0687481	0.068759	0.0687664	0.0687399	0.068695	0.06868	0.0686975	0.0687095	0.068718	0.0687627	0.0688284	0.0688422	0.0688023	0.0688263	0.0689793	0.0691131	0.0689574	0.0685036	0.0681905	0.0682621	0.0685392	0.0687891	0.0688938	0.0688655	0.0687946	0.0687505	0.0687546	0.0688365	0.0690285	0.0692739	0.0693586	0.0690289	0.0684637	0.0682584	0.0685202	0.0688641	0.0689214	0.0686882	0.0685387	0.0686488	0.0688498	0.0689773	0.069033	0.0690771	0.0690896	0.0690391
standard	M-a	S27	0.0821011	0.0821032	0.0821073	0.0821085	0.0820883	0.0820577	0.0820488	0.0820626	0.0820745	0.0820915	0.0821416	0.0822002	0.0821958	0.0821227	0.0820854	0.0821549	0.0822287	0.0821057	0.0817868	0.081599	0.0817047	0.0819515	0.0821588	0.0822431	0.0822258	0.0821829	0.0821623	0.0821707	0.0822245	0.0823463	0.082489	0.082488	0.0821741	0.0817355	0.081633	0.0818971	0.0821994	0.0822553	0.0820792	0.0819742	0.0820757	0.0822497	0.082367	0.0824241	0.0824612	0.0824637	0.0824161
irrigation	M-a	S27	0.0690962	0.0690673	0.0690624	0.069069	0.06907	0.0690793	0.0691178	0.0691722	0.0692119	0.0692345	0.0692559	0.0692582	0.0691996	0.0690938	0.069028	0.0690451	0.0690522	0.0688953	0.0686091	0.0684875	0.0686454	0.0689259	0.0691541	0.0692336	0.069177	0.0690869	0.0690539	0.0690946	0.0691895	0.0693127	0.0694012	0.0693259	0.0689886	0.0686088	0.0685624	0.068805	0.0690478	0.0690834	0.0689453	0.0688771	0.068978	0.0691431	0.06927	0.0693385	0.0693655	0.0693504	0.0693074
irrigation	M-a	S27	0.0765068	0.0765062	0.0765225	0.0765373	0.0765259	0.0764983	0.0764888	0.0765092	0.0765409	0.0765727	0.0766079	0.076632	0.0766116	0.0765507	0.0765118	0.0765326	0.0765474	0.0764338	0.0762058	0.0760874	0.0761793	0.0763712	0.076533	0.0765925	0.0765549	0.0764916	0.0764689	0.0765006	0.0765734	0.0766713	0.0767531	0.0767226	0.0764895	0.076196	0.0761368	0.0763061	0.0764889	0.0765167	0.0764103	0.076363	0.076454	0.0765955	0.0767008	0.0767527	0.0767682	0.0767497	0.0767103
irrigation	M-a	S27	0.0403305	0.040313	0.0403141	0.0403316	0.0403445	0.0403493	0.0403618	0.0403813	0.0403908	0.0403906	0.0403963	0.0403954	0.0403539	0.040284	0.0402588	0.0403085	0.04034	0.040209	0.0399475	0.0398249	0.039943	0.0401596	0.0403278	0.040383	0.040351	0.0403082	0.0403011	0.0403263	0.0403803	0.0404693	0.0405565	0.0405235	0.040259	0.0399282	0.0398689	0.040062	0.0402494	0.0402442	0.0400989	0.0400516	0.0401712	0.0403319	0.0404311	0.0404637	0.0404649	0.0404433	0.0404101
irrigation	M-a	S27	0.0407116	0.0406931	0.0406948	0.0407117	0.0407216	0.0407239	0.0407389	0.0407661	0.0407821	0.0407822	0.040788	0.0407986	0.0407826	0.0407399	0.0407324	0.0407954	0.040849	0.0407432	0.0404762	0.0403072	0.0403757	0.0405696	0.0407433	0.0408163	0.0407891	0.0407243	0.0406795	0.0406763	0.0407275	0.0408401	0.0409731	0.0410034	0.0407934	0.0404598	0.0403479	0.0405021	0.0406972	0.0407288	0.0405966	0.0405153	0.0405909	0.0407326	0.0408399	0.0408917	0.0409073	0.0408848	0.0408307
irrigation	M-b	S27	0.021303	0.0212941	0.021297	0.0213107	0.021316	0.0213124	0.0213152	0.0213211	0.0213145	0.0213077	0.0213296	0.0213684	0.0213757	0.021343	0.021336	0.0213979	0.0214552	0.0213624	0.021113	0.0209467	0.0209974	0.0211668	0.0213253	0.0214008	0.0213929	0.0213541	0.0213283	0.021326	0.0213604	0.0214556	0.0215931	0.0216622	0.0215125	0.0212197	0.0211053	0.0212318	0.0213905	0.0213856	0.0212325	0.0211486	0.0212164	0.021326	0.0213861	0.021408	0.0214332	0.0214487	0.0214264
irrigation	M-b	S27	0.0543466	0.0543369	0.0543435	0.0543567	0.0543565	0.0543538	0.0543681	0.0543855	0.0543848	0.0543879	0.0544272	0.0544651	0.0544202	0.0542913	0.0541968	0.0542093	0.054212	0.053997	0.0536137	0.0534613	0.0536818	0.0540461	0.0543187	0.0544032	0.0543572	0.054309	0.0543131	0.0543428	0.0543968	0.0545061	0.0546273	0.0545855	0.0542177	0.0537658	0.0537073	0.0540001	0.0542664	0.0542385	0.0540055	0.0539281	0.054104	0.0543397	0.0544827	0.0545363	0.0545602	0.0545555	0.054512
100 kg.ha-1	M-a	S27	0.0157525	0.0157359	0.0157273	0.0157336	0.0157532	0.0157756	0.0157877	0.0157833	0.0157694	0.015759	0.0157505	0.0157209	0.0156521	0.0155604	0.0154803	0.0154143	0.0153299	0.0152255	0.0151886	0.0152916	0.0154671	0.0156161	0.0156928	0.0156971	0.0156657	0.0156482	0.0156659	0.0157	0.0157155	0.0156819	0.0155732	0.0153776	0.015162	0.0150943	0.0152179	0.0153729	0.0154315	0.0153996	0.015391	0.0154853	0.0156229	0.0157231	0.015767	0.0157757	0.0157655	0.0157417	0.0157223
100 kg.ha-1	M-a	S27	0.0121402	0.0121321	0.0121226	0.0121225	0.012135	0.0121538	0.012168	0.0121671	0.0121512	0.0121369	0.012138	0.0121403	0.0121151	0.0120581	0.0119992	0.0119593	0.0119251	0.011888	0.0118862	0.011949	0.0120347	0.0120956	0.0121207	0.0121195	0.0121079	0.0121042	0.0121198	0.0121459	0.012156	0.0121289	0.0120622	0.0119671	0.0118824	0.0118783	0.0119626	0.012054	0.0120849	0.0120505	0.0120154	0.0120409	0.0121042	0.0121593	0.0121964	0.0122247	0.0122404	0.0122345	0.01222
100 kg.ha-1	M-a	S27	0.0319808	0.0319816	0.0319801	0.03198	0.0319701	0.0319488	0.0319363	0.0319473	0.0319702	0.0319851	0.0319886	0.031985	0.0319721	0.0319581	0.0319726	0.0320286	0.0320849	0.0320664	0.0319616	0.0318773	0.0318819	0.0319371	0.0319895	0.0320133	0.0320105	0.0319963	0.0319851	0.0319878	0.0320152	0.0320693	0.0321272	0.0321331	0.0320361	0.0319007	0.0318739	0.0319652	0.0320661	0.0320827	0.0320232	0.0319906	0.0320283	0.0320913	0.0321381	0.0321668	0.0321847	0.0321822	0.0321565
[truncated: 1,184 more columns]
